# Supplementary material for: Comprehensive Influences of Overexpression of a MYB Transcriptor Regulating Anthocyanin Biosynthesis on Transcriptome and Metabolome of Tobacco Leaves
Source: Int J Mol Sci. 2019 Oct 16;20(20):5123. doi: 10.3390/ijms20205123 (PMC6829574; doi:10.3390/ijms20205123)
Supplement: Supplementary file 1 [file ijms-20-05123-s001.zip]

Archive with 10 entries (9 files):
- supplement files/
- supplement files/Fig. S1.  The TIC overlaps by QC sample Mass Spectrometry.docx
- supplement files/Table S1. The primers used in this manuscript.docx
- supplement files/Table S2.xlsx
- supplement files/Table S3.docx
- supplement files/Table S4.docx
- supplement files/Table S5. The annotation of assembled unigenes.docx
- supplement files/Table S6.xlsx
- supplement files/Table S7.docx
- supplement files/Table S8.docx
