# Supplementary material for: Comprehensive Influences of Overexpression of a MYB Transcriptor Regulating Anthocyanin Biosynthesis on Transcriptome and Metabolome of Tobacco Leaves
Source: Int J Mol Sci. 2019 Oct 16;20(20):5123. doi: 10.3390/ijms20205123 (PMC6829574; doi:10.3390/ijms20205123)
Supplement: Supplementary file 1 [file ijms-20-05123-s001.zip › supplement files/Table S2.xlsx]

## Sheet: Sheet1
Table S2. The differently-accumulation chemical compounds in leaves of transgenic lines and WT
Index	Compounds	Class	WT-1	WT-2	WT-3	Purple-1	Purple-2	Purple-3	VIP	Fold_Change	Log2FC	Type
pme1828	Betaine	Alkaloids	3010000	4210000	3070000	1340000	2200000	1600000	1.20091	0.499514	-1.0014	down
pmf0213	Caffeine	Alkaloids	543000	812000	645000	9	9	9	1.35285	1.35e-05	-16.1767	down
pmf0214	Theophylline	Alkaloids	374000	492000	363000	9	9	9	1.35331	2.19691e-05	-15.4742	down
pmf0323	(-)-Cotinine	Alkaloids	3100000	2600000	2330000	1140000	1030000	987000	1.33458	0.393151	-1.34685	down
pme2108	L-Carnitine	Alkaloids	76700	81000	94400	310000	174000	251000	1.28464	2.91551	1.54375	up
pmb0464	Aspartic acid di-O-glucoside	Amino acid and derivatives	13200000	13000000	9720000	1020000	4340000	1720000	1.22228	0.197105	-2.34297	down
pmb2591	Acetyl tryptophan	Amino acid and derivatives	4280000	5860000	4940000	549000	503000	528000	1.34682	0.104775	-3.25464	down
pmb2873	3-(2-Naphthyl)-D-alanine	Amino acid and derivatives	419000	429000	464000	173000	163000	155000	1.34707	0.374238	-1.41797	down
pme0006	L-Proline	Amino acid and derivatives	36100000	32900000	33800000	11600000	12900000	11500000	1.35081	0.350195	-1.51377	down
pme0011	L-Aspartic acid	Amino acid and derivatives	1920000	4240000	2880000	1470000	1520000	1400000	1.10214	0.485619	-1.0421	down
pme0050	L-Tryptophan	Amino acid and derivatives	71600000	70400000	71500000	27300000	25400000	25800000	1.35263	0.367681	-1.44347	down
pme0056	2,3-dimethylsuccinic acid	Amino acid and derivatives	1240000	1190000	1120000	302000	233000	256000	1.34741	0.222817	-2.16607	down
pme0120	5-Aminovaleric acid	Amino acid and derivatives	1900000	1030000	1630000	595000	503000	629000	1.25551	0.378728	-1.40077	down
pme0164	N-γ-Acetyl-N-2-Formyl-5-methoxykynurenamine	Amino acid and derivatives	109000	154000	132000	43800	84100	60900	1.17533	0.477975	-1.06499	down
pme0177	Phenylacetyl-L-glutamine	Amino acid and derivatives	110000	87800	75100	17800	9	9	1.08417	0.0652913	-3.93697	down
pme1055	L-Kynurenine	Amino acid and derivatives	387000	350000	382000	111000	179000	131000	1.30245	0.376229	-1.41032	down
pme1239	S-(methyl)glutathione	Amino acid and derivatives	103000	113000	104000	22100	52800	31700	1.24027	0.333125	-1.58586	down
pme1313	N'-Formylkynurenine	Amino acid and derivatives	3170000	1630000	2150000	1150000	986000	998000	1.21351	0.450935	-1.14901	down
pme2430	N-Acetyl-L-tyrosine	Amino acid and derivatives	1490000	743000	841000	340000	125000	212000	1.23565	0.220234	-2.18289	down
pme3388	H-HomoArg-OH	Amino acid and derivatives	709000	1080000	825000	342000	426000	377000	1.27524	0.438026	-1.19091	down
pmf0585	Proline	Amino acid and derivatives	35800000	32400000	32900000	11100000	12700000	11400000	1.34973	0.34817	-1.52214	down
pme0442	Delphinidin	Anthocyanins	1400000	1810000	1740000	852000	742000	613000	1.29062	0.445859	-1.16534	down
pma1590	Peonidin O-hexoside	Anthocyanins	2650000	2300000	1790000	35900000	117000000	67800000	1.32191	32.7448	5.03319	up
pmb0545	Rosinidin O-hexoside	Anthocyanins	563000	464000	483000	2930000	10800000	5620000	1.28928	12.8146	3.67971	up
pme1777	Cyanidin 3,5-O-diglucoside (Cyanin)	Anthocyanins	9	9	9	9430000	53800000	21600000	1.35046	3.14185e+06	21.5832	up
pme3392	Pelargonidin 3-O-beta-D-glucoside（Callistephin chloride)	Anthocyanins	9	9	9	10300000	26000000	18800000	1.3528	2.04074e+06	20.9607	up
pmf0203	Peonidin 3-O-glucoside chloride	Anthocyanins	2950000	2350000	1850000	39400000	115000000	74600000	1.32486	32.028	5.00126	up
pmf0264	Apigeninidin chloride	Anthocyanins	9	9	9	177000	282000	189000	1.35291	24000	14.5507	up
pmb2653	D(+)-Melezitose O-rhamnoside	Carbohydrates	61300	142000	90800	14200	65400	18900	1.03619	0.33492	-1.57811	down
pmf0574	Sucralose	Carbohydrates	1110000	940000	1060000	56700	79000	84900	1.34668	0.0709325	-3.81741	down
pmb0786	Glucosamine	Carbohydrates	265000	299000	389000	1280000	796000	942000	1.29762	3.16684	1.66304	up
pme0372	Naringenin 7-O-glucoside (Prunin)	Flavanone	8330000	6760000	7150000	2240000	4750000	3160000	1.19287	0.456385	-1.13168	down
pme1399	Xanthohumol	Flavanone	66300	87300	76900	19000	31300	26900	1.29091	0.334924	-1.57809	down
pma0791	Naringenin O-malonylhexoside	Flavanone	545000	497000	446000	4070000	7830000	5730000	1.33458	11.8481	3.56659	up
pmb0686	Eriodictyol O-malonylhexoside	Flavanone	411000	380000	312000	8230000	20000000	13100000	1.33702	37.4705	5.22768	up
pme0330	Naringenin 7-O-neohesperidoside (Naringin)	Flavanone	9	9	9	786000	1050000	897000	1.3535	101222	16.6272	up
pme0377	Naringenin	Flavanone	593000	549000	548000	7180000	1550000	5340000	1.21916	8.32544	3.05753	up
pme1201	Phloretin	Flavanone	9	9	9	131000	142000	129000	1.35358	14888.9	13.8619	up
pme2960	Naringenin chalcone	Flavanone	533000	458000	445000	6880000	1310000	5090000	1.20697	9.24791	3.20913	up
pmf0058	4',5,7-Trihydroxyflavanone	Flavanone	151000	154000	168000	1730000	425000	1280000	1.22917	7.26216	2.8604	up
pma0825	Chrysin O-malonylhexoside	Flavone	279000	172000	215000	45400	107000	78800	1.20499	0.347147	-1.52638	down
pma6199	Chrysin O-hexoside	Flavone	149000	265000	220000	68600	70000	60300	1.28493	0.313722	-1.67244	down
pmb0277	Tricin	Flavone	92500	190000	207000	22400	39800	39200	1.23924	0.20715	-2.27125	down
pmb0592	Chrysoeriol O-hexosyl-O-rutinoside	Flavone	4480000	5990000	4450000	1500000	2630000	1780000	1.25253	0.396113	-1.33602	down
pmb0605	Apigenin 7-O-glucoside (Cosmosiin)	Flavone	2020000	2630000	2120000	496000	1820000	907000	1.01481	0.476071	-1.07075	down
pmb0618	8-C-hexosyl-hesperetin O-hexoside	Flavone	22900000	34900000	24900000	8580000	5960000	7620000	1.30767	0.267956	-1.89993	down
pmb0619	Eriodictiol 6-C-hexoside 8-C-hexoside-O-hexoside	Flavone	1550000	2010000	1810000	706000	472000	618000	1.30715	0.334451	-1.58013	down
pmb0626	6-C-hexosyl-apigenin O-hexosyl-O-hexoside	Flavone	101000	217000	112000	49900	16300	37200	1.17403	0.240465	-2.0561	down
pmb0639	8-C-hexosyl-apigenin O-hexosyl-O-hexoside	Flavone	2230000	3030000	2090000	749000	420000	438000	1.30331	0.218639	-2.19337	down
pmb0732	Tricin 5-O-feruloylhexoside	Flavone	891000	1360000	666000	151000	321000	266000	1.23672	0.253	-1.98279	down
pmb0745	Tricin 4'-O-syringyl alcohol	Flavone	98600	157000	104000	9	31900	9	1.05737	0.0887597	-3.49395	down
pmb0746	Tricin 4'-O-β-guaiacylglycerol	Flavone	101000	238000	184000	9	9	9	1.35018	5.16252e-05	-14.2416	down
pmb2954	Luteolin O-hexosyl-O-hexosyl-O-hexoside	Flavone	13200000	15800000	14000000	5950000	6120000	6140000	1.34024	0.423488	-1.23961	down
pmb2978	Apigenin O-hexosyl-O-pentoside	Flavone	107000	286000	117000	9	9	9	1.35	5.29412e-05	-14.2053	down
pmb3037	Tricin O-malonyl shikimic acid	Flavone	89600	45600	68600	9	9	9	1.3534	0.000132483	-12.8819	down
pme0088	Luteolin	Flavone	378000	263000	331000	49500	156000	96300	1.18751	0.310494	-1.68736	down
pma0795	Tricetin O-malonylhexoside	Flavone	423000	372000	318000	3320000	7440000	5410000	1.32816	14.5283	3.86079	up
pmb0603	Chrysoeriol O-hexosyl-O-hexoside	Flavone	208000	212000	191000	521000	684000	687000	1.33399	3.09656	1.63067	up
pmb0607	Chrysoeriol 7-O-hexoside	Flavone	484000	867000	741000	2980000	5350000	3760000	1.31024	5.77916	2.53086	up
pmb0608	Chrysoeriol O-malonylhexoside	Flavone	201000	184000	182000	400000	629000	524000	1.30406	2.73898	1.45364	up
pmb0743	Tricin 7-O-β-guaiacylglycerol	Flavone	90500	124000	105000	278000	160000	245000	1.21208	2.13772	1.09607	up
pmb3023	Eriodictyol C-hexoside	Flavone	809000	1070000	871000	6970000	6020000	6180000	1.34868	6.97091	2.80135	up
pmb3047	Tricin 4'-O-(syringyl alcohol) ether 5-O-hexoside	Flavone	9	9	9	66000	310000	179000	1.34807	20555.6	14.3272	up
pme1611	Isohemiphloin	Flavone	9	9	9	44500	41700	49600	1.35374	5029.63	12.2962	up
pme3475	Butin	Flavone	538000	412000	366000	6670000	1180000	5080000	1.19423	9.82523	3.29649	up
pmf0005	Narirutin	Flavone	9	9	9	762000	937000	819000	1.35356	93259.3	16.509	up
pmf0057	4,2',4',6'-Tetrahydroxychalcone	Flavone	208000	208000	197000	2130000	573000	1680000	1.23974	7.15008	2.83796	up
pmf0417	Eriocitrin	Flavonoid	5520000	6890000	6160000	1810000	2770000	2240000	1.30247	0.367259	-1.44513	down
pmf0471	Apiin	Flavonoid	108000	274000	104000	9	9	9	1.35018	5.55556e-05	-14.1357	down
pmf0179	Narcissoside	Flavonoid	619000	695000	648000	3420000	3550000	3730000	1.35337	5.45362	2.44721	up
pmf0266	5,7-Dihydroxychromone	Flavonoid	238000	215000	245000	898000	492000	769000	1.2845	3.09312	1.62906	up
pmf0360	Astilbin	Flavonoid	177000	230000	230000	7430000	12900000	10200000	1.34939	47.9278	5.58279	up
pmf0371	Pedalitin	Flavonoid	9	9	9	612000	846000	755000	1.35351	81963	16.3227	up
pmf0374	Isorhamnetin 3-O-glucoside	Flavonoid	131000	173000	174000	834000	587000	717000	1.33586	4.4728	2.16118	up
pmf0382	5,7-Dihydroxy-3',4',5'-trimethoxyflavone	Flavonoid	56500	55900	56800	101000	178000	122000	1.25591	2.36998	1.24487	up
pmf0567	Tectorigenin	Flavonoid	17600	33500	28100	73500	43400	56000	1.16499	2.18308	1.12637	up
pmf0583	Phloridzin	Flavonoid	1690000	2080000	1980000	22300000	24500000	23100000	1.35327	12.1565	3.60366	up
pmb0706	Quercetin 5-O-malonylhexosyl-hexoside	Flavonol	280000	451000	386000	73700	67500	64600	1.32891	0.184244	-2.44031	down
pme0369	Kaempferol 3-O-rutinoside (Nicotiflorin)	Flavonol	14600000	16500000	16100000	4790000	7110000	6050000	1.31149	0.380297	-1.3948	down
pme1502	Kumatakenin	Flavonol	357000	217000	207000	46500	92500	80400	1.25299	0.280922	-1.83176	down
pme1606	Kaempferol 3-O-robinobioside (Biorobin)	Flavonol	27200000	31000000	28500000	10300000	15100000	14600000	1.28306	0.461361	-1.11603	down
pme3297	Kaempferol 3-O-rhamnoside (Kaempferin)	Flavonol	2260000	3150000	2380000	555000	1040000	700000	1.28076	0.294608	-1.76313	down
pma0214	methylQuercetin O-hexoside	Flavonol	1380000	1900000	1430000	7690000	12200000	10200000	1.33353	6.38854	2.67549	up
pma6639	Isorhamnetin O-hexoside	Flavonol	1360000	1950000	1380000	7300000	11400000	10300000	1.33029	6.18337	2.62839	up
pmb0595	Isorhamnetin 5-O-hexoside	Flavonol	1320000	2070000	1500000	8360000	11600000	10700000	1.3355	6.26994	2.64845	up
pmb3013	Isorhamnetin O-acetyl-hexoside	Flavonol	60200	79100	87600	104000	225000	165000	1.13176	2.17717	1.12245	up
pme0199	Quercetin	Flavonol	631000	309000	534000	3710000	6120000	5330000	1.31841	10.2849	3.36246	up
pme1478	Myricetin	Flavonol	9	9	9	3670000	318000	2470000	1.34369	239185	17.8678	up
pme1521	Dihydroquercetin (Taxifolin)	Flavonol	9	9	9	7030000	790000	5210000	1.3466	482593	18.8804	up
pme1590	Isorhamnetin	Flavonol	9	9	9	302000	479000	418000	1.3533	44407.4	15.4385	up
pme2895	Dihydromyricetin	Flavonol	9	9	9	463000	980000	705000	1.35268	79555.6	16.2797	up
pme2963	Aromadedrin (Dihydrokaempferol)	Flavonol	58300	37100	44600	5550000	269000	3370000	1.20055	65.6357	6.03641	up
pme3396	Fustin	Flavonol	648000	785000	525000	5660000	4730000	4470000	1.33983	7.58938	2.92398	up
pme3514	Morin	Flavonol	510000	261000	457000	3470000	5780000	4790000	1.32289	11.4332	3.51516	up
pme2607	5-Hydroxyindole-3-acetic acid	Indole derivatives	226000	273000	206000	114000	112000	121000	1.31416	0.492199	-1.02269	down
pme3502	Formononetin 7-O-glucoside (Ononin)	Isoflavone	368000	433000	422000	9	9	9	1.35328	2.20769e-05	-15.4671	down
pmb0164	MAG (18:2) isomer1	Lipids	167000	194000	184000	71200	111000	69100	1.25677	0.461101	-1.11685	down
pmb0852	LysoPC 18:2	Lipids	4060000	3230000	3490000	698000	2350000	1160000	1.12575	0.390353	-1.35715	down
pmb0854	LysoPC 18:3	Lipids	61000000	46300000	53500000	18500000	32500000	24200000	1.2329	0.467662	-1.09646	down
pmb0859	LysoPC 18:1 (2n isomer)	Lipids	32000000	29500000	29000000	3720000	16800000	7740000	1.13741	0.312265	-1.67916	down
pmb0864	LysoPE 14:0	Lipids	938000	682000	681000	264000	441000	366000	1.23126	0.46545	-1.1033	down
pmb0866	LysoPC 14:0	Lipids	2550000	2030000	2140000	470000	1340000	798000	1.16385	0.388095	-1.36552	down
pmb0874	LysoPE 18:2 (2n isomer)	Lipids	15500000	10200000	11700000	3410000	8910000	5030000	1.10012	0.463904	-1.1081	down
pmb0882	LysoPC 18:1	Lipids	26800000	22900000	25100000	2250000	7030000	3870000	1.27485	0.175802	-2.50798	down
pmb0883	LysoPE 18:0	Lipids	11600000	3270000	6330000	1850000	3050000	2400000	1.06223	0.34434	-1.5381	down
pmb1605	MAG (18:3) isomer3	Lipids	48400000	58600000	52600000	15000000	26500000	19200000	1.27518	0.380326	-1.39469	down
pmb1626	MGMG (18:2) isomer1	Lipids	12100000	13700000	12100000	5220000	4530000	4840000	1.34282	0.38496	-1.37722	down
pmb2260	LysoPC 15:1	Lipids	367000	402000	344000	98100	282000	147000	1.09057	0.473585	-1.0783	down
pmb2319	LysoPC 15:0	Lipids	9150000	8600000	8360000	2710000	4850000	3670000	1.26296	0.430103	-1.21724	down
pmb2325	MAG (18:3) isomer2	Lipids	3360000	4240000	3870000	1190000	2010000	1550000	1.26602	0.414124	-1.27187	down
pmb2383	MGMG (18:2) isomer2	Lipids	1530000	1740000	1720000	548000	982000	616000	1.24797	0.43006	-1.21739	down
pmb2388	LysoPC 18:0 (2n isomer)	Lipids	1490000	1380000	1390000	136000	863000	377000	1.07318	0.323005	-1.63037	down
pmb3121	LysoPE 18:1	Lipids	1730000	1110000	1360000	376000	945000	594000	1.11398	0.455952	-1.13304	down
pmc0960	LysoPC 20:4	Lipids	4390000	5030000	3300000	447000	2290000	898000	1.12706	0.28577	-1.80707	down
pmd0130	LysoPC 14:0 (2n isomer)	Lipids	3290000	3540000	3240000	621000	1980000	1270000	1.13985	0.384409	-1.37929	down
pmd0158	LysoPE 14:0 (2n isomer)	Lipids	179000	132000	154000	46400	89500	70100	1.2145	0.443011	-1.17459	down
pmf0399	cis-Gondoic acid	Lipids	707000	833000	878000	106000	604000	222000	1.02999	0.385443	-1.37541	down
pma0461	14,15-Dehydrocrepenynic acid	Lipids	9740000	11900000	10700000	69200000	13600000	50900000	1.04968	4.1342	2.04761	up
pma3606	9-Hydroxy-(10E,12Z,15Z)-octadecatrienoic acid	Lipids	4190000	4620000	4160000	28900000	6300000	21300000	1.10079	4.35621	2.12307	up
pmb1562	MAG (18:4) isomer3	Lipids	851000	824000	849000	8970000	1240000	5850000	1.07637	6.36292	2.66969	up
pmb1650	Octadeca-11E,13E,15Z-trienoic acid	Lipids	5810000	5350000	5700000	16100000	10400000	13900000	1.29481	2.3962	1.26075	up
pmb2778	9,10-EODE	Lipids	6370000	6290000	6490000	38100000	8530000	31400000	1.07742	4.07467	2.02668	up
pmb2786	9-HOTrE	Lipids	2300000	2960000	2630000	13000000	3450000	11000000	1.08139	3.47909	1.79871	up
pmb2789	13-HpOTrE(r)	Lipids	496000	768000	622000	3050000	914000	2690000	1.11792	3.5281	1.81889	up
pmb2791	9-HpOTrE	Lipids	401000	754000	597000	3120000	764000	2680000	1.06241	3.74658	1.90557	up
pmb2799	12,13-EODE	Lipids	59400	58400	56300	255000	66100	208000	1.02262	3.03906	1.60362	up
pmf0353	1,18-Octadecanediol	Lipids	754000	981000	819000	2080000	2290000	1820000	1.32049	2.42365	1.27718	up
pmc0274	6-Methylmercaptopurine	Nucleotide and derivates	32300000	31100000	27300000	19600000	9360000	16300000	1.15332	0.499008	-1.00287	down
pme0230	Adenosine	Nucleotide and derivates	12800000	12100000	11100000	4570000	4780000	4620000	1.35111	0.388056	-1.36566	down
pme2746	Flavin adenine dinucleotide (FAD)	Nucleotide and derivates	627000	665000	617000	56500	34300	31500	1.34319	0.064065	-3.96432	down
pme2765	1,7-Dimethylxanthine	Nucleotide and derivates	362000	558000	433000	9	9	9	1.35273	1.99557e-05	-15.6128	down
pmb0197	N2-methylguanosine	Nucleotide and derivates	508000	933000	722000	10900000	1150000	8690000	1.08268	9.58853	3.26131	up
pme0108	5-Methylcytosine	Nucleotide and derivates	61000	95300	90600	4290000	173000	3050000	1.09648	30.4293	4.92739	up
pme1119	Inosine	Nucleotide and derivates	48600	160000	71800	219000	248000	237000	1.13449	2.5107	1.32809	up
pme3184	2'-Deoxyadenosine-5'-monophosphate	Nucleotide and derivates	838000	2400000	1680000	2720000	6710000	3650000	1.06031	2.65962	1.41122	up
pmb3056	Homovanilloyl quinic acid	Organic acids and derivatives	273000	355000	328000	33900	81800	42300	1.29691	0.165272	-2.59709	down
pmb3061	5-O-p-coumaroyl quinic acid O-hexoside	Organic acids and derivatives	218000	345000	272000	24300	64500	43600	1.28175	0.158563	-2.65687	down
pmb3068	1-O-p-Coumaroyl quinic acid	Organic acids and derivatives	209000	256000	224000	101000	74200	74500	1.31779	0.362409	-1.46431	down
pmb3073	O-p-Coumaroyl quinic acid O-rutinoside derivative	Organic acids and derivatives	93400	129000	103000	9	37000	9	1.04167	0.113762	-3.13592	down
pmb3101	2-Isopropylmalate	Organic acids and derivatives	11200000	8880000	10600000	2580000	2150000	2280000	1.34601	0.228488	-2.12981	down
pmb3317	Quinacyl syringic acid	Organic acids and derivatives	4700000	5960000	5410000	593000	2470000	1380000	1.16603	0.276478	-1.85476	down
pme0085	Rosmarinic acid	Organic acids and derivatives	1260000	1250000	1190000	457000	778000	561000	1.25131	0.485405	-1.04274	down
pme0234	Kynurenic acid	Organic acids and derivatives	35400000	40600000	30300000	11700000	5560000	8330000	1.29157	0.240734	-2.05449	down
pme0243	Glutaric acid	Organic acids and derivatives	2260000	1550000	1960000	714000	545000	682000	1.31551	0.336395	-1.57177	down
pme0245	Adipic acid	Organic acids and derivatives	1410000	1500000	1420000	363000	256000	308000	1.34147	0.214088	-2.22373	down
pme0267	2-Methylsuccinic acid	Organic acids and derivatives	1710000	1710000	1740000	422000	585000	523000	1.33671	0.296512	-1.75384	down
pme0282	Phthalic acid	Organic acids and derivatives	85200	91100	87900	58700	25900	38900	1.16901	0.467449	-1.09712	down
pme1683	D-Pantothenic dcid	Organic acids and derivatives	17700000	24500000	36500000	3590000	4520000	3850000	1.30912	0.15197	-2.71815	down
pme1851	Creatine	Organic acids and derivatives	853000	1580000	1080000	408000	786000	526000	1.0851	0.48961	-1.0303	down
pme3309	2-Methylglutaric acid	Organic acids and derivatives	1250000	1250000	1220000	328000	214000	261000	1.33704	0.21586	-2.21183	down
pme3346	5-hydroxyhexanoic acid	Organic acids and derivatives	1300000	1050000	1270000	330000	291000	323000	1.34566	0.260773	-1.93913	down
pmf0482	Cynarin	Organic acids and derivatives	5110000	7810000	6900000	1920000	3570000	2690000	1.20906	0.412714	-1.27678	down
pma0149	Sinapoyl malate	Organic acids and derivatives	9	9	9	88700	312000	169000	1.34997	21100	14.365	up
pmb0247	p-Aminobenzoate	Organic acids and derivatives	526000	828000	604000	3650000	4030000	3490000	1.33918	5.7048	2.51218	up
pmb0829	Phosphoric acid	Organic acids and derivatives	5250000	3180000	2690000	13400000	5330000	10300000	1.08247	2.61061	1.38439	up
pmb2871	2,5-dihydroxy benzoic acid O-hexside	Organic acids and derivatives	211000	238000	313000	5600000	6580000	6310000	1.35199	24.2651	4.60081	up
pmb3058	Quinic acid O-glucuronic acid	Organic acids and derivatives	877000	1190000	1120000	2820000	23500000	8450000	1.16237	10.9099	3.44757	up
pmb3074	3-O-p-Coumaroyl quinic acid	Organic acids and derivatives	1260000	1400000	1360000	2830000	3590000	2930000	1.33073	2.32587	1.21777	up
pme0274	6-Aminocaproic acid	Organic acids and derivatives	2090000	4970000	3560000	11900000	6900000	8670000	1.17179	2.58663	1.37107	up
pme0309	Methyl gallate	Organic acids and derivatives	9	9	9	111000	99000	112000	1.35369	11925.9	13.5418	up
pme0401	Chlorogenic acid methyl ester	Organic acids and derivatives	321000	420000	304000	586000	1130000	812000	1.21181	2.41914	1.27449	up
pme1162	Gallic acid	Organic acids and derivatives	9	9	9	1490000	776000	1260000	1.35307	130593	16.9947	up
pme1292	Homogentisic acid	Organic acids and derivatives	848000	682000	818000	1430000	1770000	1590000	1.30843	2.04003	1.02859	up
pme1735	Ethyl 3,4-Dihydroxybenzoate (Ethyl protocatechuate)	Organic acids and derivatives	9	9	4460	385000	59400	239000	1.19958	152.613	7.25373	up
pme1814	2,5-dihydroxybenzoic acid (Gentisic acid)	Organic acids and derivatives	806000	629000	780000	42100000	18200000	31900000	1.34029	41.6253	5.37939	up
pme2598	3,4-Dihydroxybenzeneacetic acid	Organic acids and derivatives	808000	696000	803000	1440000	1690000	1560000	1.32841	2.03294	1.02357	up
pme2706	2,3-Dihydroxybenzoic acid	Organic acids and derivatives	124000	117000	140000	7320000	3160000	5610000	1.342	42.231	5.40023	up
pme2903	4-Hydroxybenzoic acid	Organic acids and derivatives	2040000	1610000	1950000	23500000	2850000	14900000	1.07634	7.36607	2.8809	up
pmf0178	Ethyl caffeate	Organic acids and derivatives	58300	46500	51200	2010000	169000	1300000	1.17775	22.3013	4.47905	up
pmb0069	Benzamide	Others	18400000	10500000	14200000	8590000	4870000	7060000	1.15616	0.476102	-1.07066	down
pmb3079	N-Acetylglucosamine 1-phosphate	Others	670000	661000	540000	202000	462000	251000	1.13403	0.489043	-1.03197	down
pme2366	Phenethylamine	Others	17800000	9930000	13000000	8190000	4430000	6710000	1.13838	0.474589	-1.07525	down
pmf0418	Curdione	Others	848000	958000	722000	83400	205000	130000	1.3002	0.165506	-2.59504	down
pmb1652	Phthalic anhydride	Others	967000	853000	943000	2610000	1660000	2240000	1.28542	2.35613	1.23642	up
pmb0323	N-Caffeoyl putrescine	Phenolamides	55000000	27400000	43800000	4320000	23400000	9440000	1.08855	0.294453	-1.76389	down
pmb0494	N-Sinapoyl putrescine	Phenolamides	517000	419000	487000	69600	243000	154000	1.16105	0.327899	-1.60868	down
pmb0896	N'-Feruloyl putrescine	Phenolamides	5560000	4330000	4970000	761000	1500000	964000	1.30965	0.217026	-2.20406	down
pmb0907	N-Feruloyl putrescine	Phenolamides	12500000	9630000	12000000	2160000	3150000	2370000	1.33318	0.225022	-2.15186	down
pmb0489	N-hexosyl-p-coumaroyl putrescine	Phenolamides	9	9	9	1880000	3050000	2330000	1.35329	268889	18.0367	up
pmb2933	Caftaric acid	Phenylpropanoids	2330000	2810000	2480000	283000	373000	303000	1.3467	0.125853	-2.99019	down
pmb2940	1-O-beta-D-Glucopyranosyl sinapate	Phenylpropanoids	2730000	3310000	3090000	759000	2110000	1430000	1.09018	0.470865	-1.08661	down
pme2213	Caffeate	Phenylpropanoids	1480000	1810000	1240000	879000	486000	454000	1.21601	0.401545	-1.31637	down
pme3428	Esculin (6,7-Dihydroxycoumarin-6-glucoside)	Phenylpropanoids	39200000	45800000	43000000	3460000	6760000	4840000	1.33049	0.117656	-3.08735	down
pme3564	Daphnetin	Phenylpropanoids	4600000	5800000	3240000	733000	889000	790000	1.32781	0.176833	-2.49954	down
pmf0010	Xanthotoxol	Phenylpropanoids	1130000	995000	934000	9	9	9	1.35396	8.82641e-06	-16.7897	down
pmf0014	Scopolin	Phenylpropanoids	13700000	12300000	10700000	2400000	5420000	3800000	1.25562	0.316621	-1.65917	down
pmb0108	Feruloyl syringic acid	Phenylpropanoids	9	9	9	1110000	2400000	1550000	1.35268	187407	17.5158	up
pmb0423	Hydroxy-methoxycinnamate	Phenylpropanoids	9	9	9	708000	1760000	1230000	1.35236	136963	17.0634	up
pmb2601	7-hydroxycoumarin-beta-rhamnoside	Phenylpropanoids	45700	16900	25400	49800	93300	59800	1.05175	2.30568	1.20519	up
pmb2620	3,4-Dimethoxycinnamic acid	Phenylpropanoids	37400	31500	38000	1360000	105000	900000	1.16357	22.1235	4.46751	up
pmb2795	4-Methoxycinnamic acid	Phenylpropanoids	9600	8940	9460	54900	23400	35000	1.26915	4.04643	2.01665	up
pmb3110	Vanillic acid	Phenylpropanoids	103000	90500	86800	1410000	454000	1050000	1.29391	10.396	3.37796	up
pme0305	Ferulic acid	Phenylpropanoids	129000	139000	148000	1130000	213000	691000	1.1025	4.88942	2.28966	up
pme0422	3-Hydroxy-4-methoxycinnamic acid	Phenylpropanoids	140000	143000	136000	1030000	191000	623000	1.06569	4.40095	2.13782	up
pme1436	p-Coumaric acid	Phenylpropanoids	430000	332000	430000	12700000	1200000	7660000	1.17598	18.0872	4.1769	up
pme2993	Scopoletin (7-Hydroxy-5-methoxycoumarin)	Phenylpropanoids	9440000	5990000	7340000	99200000	11400000	71500000	1.06734	7.99736	2.99952	up
pmf0063	Echinacoside	Phenylpropanoids	141000	192000	152000	394000	277000	340000	1.2716	2.08454	1.05973	up
pmf0095	Methyl ferulate	Phenylpropanoids	22100	24100	23600	769000	61000	475000	1.1522	18.6963	4.22468	up
pmf0098	trans-4-Hydroxycinnamic acid Methyl Ester	Phenylpropanoids	9380	16500	12600	94100	43400	71100	1.28966	5.421	2.43856	up
pmf0285	4-Hydroxy-3-methoxycinnamaldehyde	Phenylpropanoids	4270000	4200000	3840000	10800000	5960000	8700000	1.20645	2.06824	1.0484	up
pmf0295	Skimmin	Phenylpropanoids	9	9	9	41700000	1300000	19700000	1.33924	2.32222e+06	21.1471	up
pmf0319	Acetosyringone	Phenylpropanoids	9	9	9	109000	208000	166000	1.35274	17888.9	14.1268	up
pmf0406	Phenethyl caffeate	Phenylpropanoids	408000	586000	549000	1530000	940000	1310000	1.2618	2.44977	1.29265	up
pmf0530	Isofraxidin	Phenylpropanoids	158000	109000	90800	341000	140000	322000	1.01434	2.24427	1.16625	up
pmb2586	Gallocatechin-catechin	Polyphenol	13800000	15300000	14900000	4650000	6700000	5860000	1.31547	0.391136	-1.35426	down
pmb2831	Protocatechuic acid O-glucoside	Polyphenol	1220000	1470000	1370000	13300000	16600000	15100000	1.35179	11.0837	3.47037	up
pme0201	Catechin	Polyphenol	9	9	9	284000	375000	345000	1.35355	37185.2	15.1824	up
pme0450	L-Epicatechin	Polyphenol	9	9	9	255000	877000	471000	1.35073	59370.4	15.8575	up
pme1514	Epigallocatechin (EGC)	Polyphenol	9	9	9	2550000	5800000	4460000	1.35283	474444	18.8559	up
pme1535	(+)-Gallocatechin (GC)	Polyphenol	9	9	9	2080000	4890000	3600000	1.35272	391481	18.5786	up
pme2486	Protocatechuic acid	Polyphenol	257000	251000	160000	2260000	2740000	2260000	1.33688	10.8683	3.44205	up
pmf0345	(-)-Epiafzelechin	Polyphenol	138000	249000	157000	851000	1120000	895000	1.32098	5.26838	2.39736	up
pmf0423	Sweroside	Terpene	11100000	13400000	9420000	4250000	2990000	3950000	1.30841	0.329894	-1.59993	down
pmf0433	Swertiamarin	Terpene	324000	624000	357000	50800	76400	53200	1.31177	0.138238	-2.85478	down
pmf0465	Geniposide	Terpene	133000	145000	145000	55000	61800	64200	1.33898	0.427896	-1.22467	down
pmf0468	Morroniside	Terpene	877000	690000	688000	9	9	9	1.35405	1.19734e-05	-16.3498	down
pmf0286	Phytol	Terpene	3390000	3380000	3470000	16800000	5710000	14200000	1.17969	3.58496	1.84196	up
pmf0604	β-Caryophyllene	Terpene	9420000	8290000	8760000	29600000	17500000	25400000	1.28632	2.73895	1.45362	up
pme1709	Nicotinic Acid Methyl Ester (Methyl Nicotinate)	Vitamins and derivatives	2010000	2380000	2210000	169000	1120000	415000	1.123	0.258182	-1.95354	down
pme1952	Riboflavin	Vitamins and derivatives	12700000	11300000	9580000	6180000	2370000	4490000	1.17475	0.388326	-1.36466	down
pme2266	Biotin	Vitamins and derivatives	3900000	4150000	3190000	1740000	1050000	1460000	1.28361	0.378114	-1.40311	down
pmb0789	Pyridoxine O-glucoside	Vitamins and derivatives	13800000	35800000	25100000	42100000	90900000	52700000	1.0832	2.48594	1.31379	up
pme1306	Pyridoxine 5'-phosphate	Vitamins and derivatives	18000	37400	24200	133000	29800	135000	1.0003	3.74121	1.9035	up
pme1383	Pyridoxine	Vitamins and derivatives	840000	1900000	1530000	4000000	3450000	3750000	1.23141	2.62295	1.39119	up
