# Supplementary material for: Comprehensive Influences of Overexpression of a MYB Transcriptor Regulating Anthocyanin Biosynthesis on Transcriptome and Metabolome of Tobacco Leaves
Source: Int J Mol Sci. 2019 Oct 16;20(20):5123. doi: 10.3390/ijms20205123 (PMC6829574; doi:10.3390/ijms20205123)
Supplement: Supplementary file 1 [file ijms-20-05123-s001.zip › supplement files/Table S6.xlsx]

## Sheet: Differently-expression unigenes
Table S6. The differently-expression unigenes in leaves of transgenic lines and WT
GeneID	Length	Purple leaf-Expression	Green leaf-Expression	log2FoldChange(White/Purple)	Padj	Up/Down-Regulation	Pvalue	Nr	Nt	Swissprot	KEGG	KOG	Interpro	GO
CL16576.Contig3_All	922	11.4665	742.24	-6.01639	3.81e-39	Down	4.97e-43	NA	XM_016625774.1/0.0/PREDICTED: Nicotiana tabacum cysteine-rich and transmembrane domain-containing protein A-like (LOC107802304), mRNA	NA	NA	NA	PF12734/3.9E-16/Cysteine-rich TM module stress tolerance	NA
CL4034.Contig3_All	874	9.61229	196.702	-4.35499	5.4e-17	Down	1.29e-20	XP_016504275.1/1.17578e-133/PREDICTED: lactoylglutathione lyase-like [Nicotiana tabacum]	XM_016648789.1/0.0/PREDICTED: Nicotiana tabacum lactoylglutathione lyase-like (LOC107822264), mRNA	NA	mus:103986044/4.96e-43/nucleobase-ascorbate transporter 3-like; K14611 solute carrier family 23 (nucleobase transporter), member 1/2	At1g80160/9.47e-48/[G] LSE0294 A Predicted glyoxylase	PF12681/3.3E-13/Glyoxalase-like domain	molecular_function:GO:0004462//lactoylglutathione lyase activity;GO:0046872//metal ion binding;
CL19329.Contig5_All	3441	4.89958	98.1666	-4.3245	1.39e-17	Down	3.22e-21	XP_009588552.1/0/PREDICTED: zinc finger CCCH domain-containing protein 44-like isoform X1 [Nicotiana tomentosiformis] &gt;XP_018622806.1 PREDICTED: zinc finger CCCH domain-containing protein 44-like isoform X1 [Nicotiana tomentosiformis]	XM_009590257.2/0.0/PREDICTED: Nicotiana tomentosiformis zinc finger CCCH domain-containing protein 44-like (LOC104086089), transcript variant X1, mRNA	sp|Q9SD34|C3H44_ARATH/1.54e-69/Zinc finger CCCH domain-containing protein 44 OS=Arabidopsis thaliana GN=At3g51120 PE=2 SV=3	ghi:107893747/1.29e-07/vacuolar-processing enzyme-like isoform X1; K01369 legumain [EC:3.4.22.34]	At3g51120_1/2.58e-32/[K] KOG1081 Transcription factor NSD1 and related SET domain proteins	PF02213/4.2E-8/GYF domain	molecular_function:GO:0046872//metal ion binding;
CL1090.Contig14_All	1633	5.13365	97.437	-4.24641	1.16e-16	Down	2.85e-20	XP_016489275.1/0/PREDICTED: tubby-like F-box protein 5 [Nicotiana tabacum] &gt;XP_016489283.1 PREDICTED: tubby-like F-box protein 5 [Nicotiana tabacum] &gt;XP_016489288.1 PREDICTED: tubby-like F-box protein 5 [Nicotiana tabacum] &gt;XP_016489294.1 PREDICTED: tubby-like F-box protein 5 [Nicotiana tabacum] &gt;XP_016489300.1 PREDICTED: tubby-like F-box protein 5 [Nicotiana tabacum] &gt;XP_016489308…	XM_016633789.1/0.0/PREDICTED: Nicotiana tabacum tubby-like F-box protein 5 (LOC107809196), transcript variant X1, mRNA	sp|Q6Z2G9|TLP5_ORYSJ/0.0/Tubby-like F-box protein 5 OS=Oryza sativa subsp. japonica GN=TULP5 PE=2 SV=1	ghi:107949162/3.30e-115/tubby-like F-box protein 6; K19600 tubby-related protein 1	At2g18280/6.51e-154/[R] KOG2502 Tub family proteins	PF00646/4.1E-8/F-box domain	NA
CL3425.Contig121_All	1066	4.58115	80.0356	-4.12686	1.25e-15	Down	3.44e-19	XP_016451113.1/1.77536e-95/PREDICTED: protein AE7-like 1 [Nicotiana tabacum] &gt;XP_016451114.1 PREDICTED: protein AE7-like 1 [Nicotiana tabacum] &gt;XP_016485750.1 PREDICTED: protein AE7-like 1 [Nicotiana tabacum]	XM_016630264.1/0.0/PREDICTED: Nicotiana tabacum protein AE7-like 1 (LOC107806155), mRNA	sp|A8MR89|AEL1_ARATH/2.11e-73/Protein AE7-like 1 OS=Arabidopsis thaliana GN=AEL1 PE=3 SV=1	NA	At1g68310/1.09e-48/[S] KOG3381 Uncharacterized conserved protein	PF01883/3.9E-9/Domain of unknown function DUF59	NA
CL3670.Contig2_All	2034	6.10736	102.426	-4.06788	1.15e-14	Down	3.35e-18	XP_016451808.1/0/PREDICTED: probable serine protease EDA2 isoform X3 [Nicotiana tabacum]	XM_016596322.1/0.0/PREDICTED: Nicotiana tabacum probable serine protease EDA2 (LOC107776426), transcript variant X3, mRNA	sp|Q1PF50|EDA2_ARATH/0.0/Probable serine protease EDA2 OS=Arabidopsis thaliana GN=EDA2 PE=2 SV=2	ats:109748552/1.01e-31/LOC109748552; lysosomal Pro-X carboxypeptidase-like; K01285 lysosomal Pro-X carboxypeptidase [EC:3.4.16.2]	At4g36190/0.0/[OR] KOG2182 Hydrolytic enzymes of the alpha/beta hydrolase fold	PF05577/5.7E-21/Serine carboxypeptidase S28	molecular_function:GO:0008236//serine-type peptidase activity;
CL13551.Contig3_All	1710	6.56655	103.07	-3.97234	1.04e-13	Down	3.17e-17	NA	XR_001655871.1/0.0/PREDICTED: Nicotiana tabacum uncharacterized LOC107820168 (LOC107820168), ncRNA	NA	NA	NA	NA	NA
CL2991.Contig9_All	1367	12.9685	200.101	-3.94764	1.2e-14	Down	3.58e-18	XP_016451463.1/0/PREDICTED: uncharacterized protein LOC107776137 [Nicotiana tabacum] &gt;XP_016451464.1 PREDICTED: uncharacterized protein LOC107776137 [Nicotiana tabacum]	XM_016595977.1/0.0/PREDICTED: Nicotiana tabacum uncharacterized LOC107776137 (LOC107776137), transcript variant X1, mRNA	NA	fve:101302782/2.22e-167/uncharacterized LOC101302782; K11341 YEATS domain-containing protein 4	NA	NA	NA
CL13551.Contig2_All	666	4.5799	34.8513	-2.92782	2.95e-06	Down	1.64e-09	NA	XR_001655871.1/0.0/PREDICTED: Nicotiana tabacum uncharacterized LOC107820168 (LOC107820168), ncRNA	NA	NA	NA	NA	NA
CL8954.Contig4_All	3378	7.35842	55.5137	-2.91538	3.91e-06	Down	2.22e-09	XP_016468930.1/0/PREDICTED: mini-chromosome maintenance complex-binding protein [Nicotiana tabacum]	XM_009599172.2/0.0/PREDICTED: Nicotiana tomentosiformis mini-chromosome maintenance complex-binding protein (LOC104093430), mRNA	sp|Q501D5|MCMBP_ARATH/4.80e-125/Mini-chromosome maintenance complex-binding protein OS=Arabidopsis thaliana GN=ETG1 PE=1 SV=1	NA	At2g40550/1.59e-115/[S] KOG2545 Conserved membrane protein	PF09739/1.7E-122/Mini-chromosome maintenance replisome factor	NA
CL4851.Contig3_All	1157	3.75318	27.0871	-2.85142	7.21e-06	Down	4.24e-09	XP_016477426.1/0/PREDICTED: transcription factor BEE 2-like [Nicotiana tabacum]	XM_016621940.1/0.0/PREDICTED: Nicotiana tabacum transcription factor BEE 2-like (LOC107798913), mRNA	sp|Q93VJ4|BEE2_ARATH/4.05e-47/Transcription factor BEE 2 OS=Arabidopsis thaliana GN=BEE2 PE=1 SV=1	han:110871908/8.29e-29/probable receptor-like protein kinase At5g38990; K04733 interleukin-1 receptor-associated kinase 4 [EC:2.7.11.1]	At4g36540/9.47e-47/[KT] LSE0107 A bHLH transcription factor	SM00353/1.0E-9/helix loop helix domain	molecular_function:GO:0046983//protein dimerization activity;
CL18012.Contig4_All	1506	3.94826	28.0262	-2.82748	9.89e-06	Down	5.96e-09	XP_009799680.1/0/PREDICTED: probable serine incorporator [Nicotiana sylvestris] &gt;XP_016434737.1 PREDICTED: probable serine incorporator [Nicotiana tabacum] &gt;XP_019266440.1 PREDICTED: probable serine incorporator [Nicotiana attenuata] &gt;OIT35047.1 hypothetical protein A4A49_07293 [Nicotiana attenuata]	XM_009624784.2/0.0/PREDICTED: Nicotiana tomentosiformis probable serine incorporator (LOC104114358), mRNA	NA	adu:107488874/2.31e-06/AUGMIN subunit 4-like isoform X1; K16587 HAUS augmin-like complex subunit 4	At3g06170/3.37e-159/[S] KOG2592 Tumor differentially expressed (TDE) protein	PF03348/1.1E-112/Serine incorporator (Serinc)	cellular_component:GO:0016021//integral component of membrane;molecular_function:GO:0015194//L-serine transmembrane transporter activity;
CL10529.Contig1_All	659	4.03585	27.7339	-2.7807	1.77e-05	Down	1.1e-08	OMO58175.1/1.7687e-83/Small GTPase superfamily [Corchorus olitorius]	XM_009611509.2/0.0/PREDICTED: Nicotiana tomentosiformis rac-like GTP-binding protein ARAC7 (LOC104103596), mRNA	sp|O82480|RAC7_ARATH/3.41e-84/Rac-like GTP-binding protein ARAC7 OS=Arabidopsis thaliana GN=ARAC7 PE=1 SV=1	cit:102625805/4.57e-84/rac-like GTP-binding protein ARAC7; K04392 Ras-related C3 botulinum toxin substrate 1	At4g28950/7.97e-84/[R] KOG0393 Ras-related small GTPase, Rho type	SM00174/7.6E-58/Rho (Ras homology) subfamily of Ras-like small GTPases	biological_process:GO:0007264//small GTPase mediated signal transduction;cellular_component:GO:0016020//membrane;GO:0005622//intracellular;molecular_function:GO:0005525//GTP binding;GO:0003924//GTPase activity;
Unigene28056_All	774	5.14622	35.2954	-2.77789	1.88e-05	Down	1.22e-08	XP_016453819.1/1.21e-48/PREDICTED: uncharacterized protein LOC107778129 [Nicotiana tabacum]	NA	NA	NA	NA	NA	molecular_function:GO:0008270//zinc ion binding;GO:0003676//nucleic acid binding;
CL3670.Contig4_All	2088	19.9038	127.569	-2.68016	4.87e-08	Down	2.12e-11	XP_016451806.1/0/PREDICTED: probable serine protease EDA2 isoform X1 [Nicotiana tabacum]	XM_016596320.1/0.0/PREDICTED: Nicotiana tabacum probable serine protease EDA2 (LOC107776426), transcript variant X1, mRNA	sp|Q1PF50|EDA2_ARATH/0.0/Probable serine protease EDA2 OS=Arabidopsis thaliana GN=EDA2 PE=2 SV=2	ats:109748552/1.79e-34/LOC109748552; lysosomal Pro-X carboxypeptidase-like; K01285 lysosomal Pro-X carboxypeptidase [EC:3.4.16.2]	At4g36190/0.0/[OR] KOG2182 Hydrolytic enzymes of the alpha/beta hydrolase fold	PF05577/1.3E-74/Serine carboxypeptidase S28	molecular_function:GO:0008236//serine-type peptidase activity;
CL1851.Contig3_All	2325	6.81289	41.7834	-2.61659	4.17e-05	Down	2.81e-08	XP_009780510.1/0/PREDICTED: squamosa promoter-binding-like protein 12 [Nicotiana sylvestris] &gt;XP_016441061.1 PREDICTED: squamosa promoter-binding-like protein 12 [Nicotiana tabacum]	XM_016585575.1/0.0/PREDICTED: Nicotiana tabacum squamosa promoter-binding-like protein 12 (LOC107766736), mRNA	sp|A2YGR5|SPL12_ORYSI/3.39e-40/Squamosa promoter-binding-like protein 12 OS=Oryza sativa subsp. indica GN=SPL12 PE=2 SV=1	mdm:103401427/1.12e-21/uncharacterized LOC103401427; K13415 protein brassinosteroid insensitive 1 [EC:2.7.10.1 2.7.11.1]	NA	PF03110/1.1E-32/SBP domain	cellular_component:GO:0005634//nucleus;GO:0016021//integral component of membrane;molecular_function:GO:0046872//metal ion binding;GO:0003677//DNA binding;
CL12399.Contig4_All	1667	3.62956	20.116	-2.47047	0.000556974	Down	4.29e-07	XP_016469514.1/0/PREDICTED: SEC14 cytosolic factor-like [Nicotiana tabacum] &gt;XP_018631899.1 PREDICTED: SEC14 cytosolic factor-like [Nicotiana tomentosiformis]	XM_009790385.1/0.0/PREDICTED: Nicotiana sylvestris phosphatidylinositol/phosphatidylcholine transfer protein SFH9-like (LOC104236461), mRNA	sp|F4J7S8|SFH9_ARATH/3.99e-21/Phosphatidylinositol/phosphatidylcholine transfer protein SFH9 OS=Arabidopsis thaliana GN=SFH9 PE=2 SV=1	apro:F751_6020/1.35e-17/Glutamyl-tRNA(Gln) amidotransferase subunit A; K02433 aspartyl-tRNA(Asn)/glutamyl-tRNA(Gln) amidotransferase subunit A [EC:6.3.5.6 6.3.5.7]	At1g55840/1.39e-176/[I] KOG1471 Phosphatidylinositol transfer protein SEC14 and related proteins	PF00650/3.8E-21/CRAL/TRIO domain	NA
CL16287.Contig5_All	1189	20.9072	114.175	-2.44918	0.000202926	Down	1.46e-07	XP_009591182.1/1.4854e-107/PREDICTED: proteasome subunit beta type-1-like [Nicotiana tomentosiformis] &gt;XP_016491078.1 PREDICTED: proteasome subunit beta type-1-like [Nicotiana tabacum]	XM_016594168.1/0.0/PREDICTED: Nicotiana tabacum proteasome subunit beta type-1-like (LOC107774588), transcript variant X1, mRNA	sp|O82531|PSB1_PETHY/2.64e-105/Proteasome subunit beta type-1 OS=Petunia hybrida GN=PBF1 PE=2 SV=1	nto:104088242/2.20e-108/proteasome subunit beta type-1-like; K02732 20S proteasome subunit beta 6 [EC:3.4.25.1]	At3g60820/4.91e-94/[O] KOG0179 20S proteasome, regulatory subunit beta type PSMB1/PRE7	PF00227/2.0E-21/Proteasome subunit	biological_process:GO:0051603//proteolysis involved in cellular protein catabolic process;cellular_component:GO:0005634//nucleus;GO:0005737//cytoplasm;GO:0005839//proteasome core complex;molecular_function:GO:0004298//threonine-type endopeptidase activity;
CL1851.Contig2_All	2396	4.74819	25.653	-2.43368	0.000810176	Down	6.41e-07	XP_009780510.1/0/PREDICTED: squamosa promoter-binding-like protein 12 [Nicotiana sylvestris] &gt;XP_016441061.1 PREDICTED: squamosa promoter-binding-like protein 12 [Nicotiana tabacum]	XM_016585575.1/0.0/PREDICTED: Nicotiana tabacum squamosa promoter-binding-like protein 12 (LOC107766736), mRNA	sp|A2YGR5|SPL12_ORYSI/2.95e-40/Squamosa promoter-binding-like protein 12 OS=Oryza sativa subsp. indica GN=SPL12 PE=2 SV=1	mdm:103401427/1.22e-21/uncharacterized LOC103401427; K13415 protein brassinosteroid insensitive 1 [EC:2.7.10.1 2.7.11.1]	NA	PF03110/1.0E-32/SBP domain	cellular_component:GO:0005634//nucleus;GO:0016021//integral component of membrane;molecular_function:GO:0046872//metal ion binding;GO:0003677//DNA binding;
CL14153.Contig1_All	1567	11.9073	63.7046	-2.41955	0.000580867	Down	4.55e-07	XP_009760959.1/0/PREDICTED: syntaxin-81-like [Nicotiana sylvestris] &gt;XP_009760960.1 PREDICTED: syntaxin-81-like [Nicotiana sylvestris] &gt;XP_009760961.1 PREDICTED: syntaxin-81-like [Nicotiana sylvestris] &gt;XP_009760962.1 PREDICTED: syntaxin-81-like [Nicotiana sylvestris] &gt;XP_009760963.1 PREDICTED: syntaxin-81-like [Nicotiana sylvestris] &gt;XP_016471294.1 PREDICTED: syntaxin-81-like isof…	XM_016615808.1/0.0/PREDICTED: Nicotiana tabacum syntaxin-81-like (LOC107793450), transcript variant X1, mRNA	sp|P59277|SYP81_ARATH/1.92e-135/Syntaxin-81 OS=Arabidopsis thaliana GN=SYP81 PE=1 SV=2	nsy:104213208/0.0/syntaxin-81-like; K08492 syntaxin 18	At1g51740_1/2.08e-118/[U] KOG3894 SNARE protein Syntaxin 18/UFE1	PF10496/1.0E-13/SNARE-complex protein Syntaxin-18 N-terminus	biological_process:GO:0016192//vesicle-mediated transport;cellular_component:GO:0016021//integral component of membrane;
Unigene5748_All	3028	6.92103	36.8187	-2.41138	0.000858673	Down	6.85e-07	XP_009789279.1/0/PREDICTED: pentatricopeptide repeat-containing protein At3g61360 [Nicotiana sylvestris] &gt;XP_009789280.1 PREDICTED: pentatricopeptide repeat-containing protein At3g61360 [Nicotiana sylvestris] &gt;XP_009789281.1 PREDICTED: pentatricopeptide repeat-containing protein At3g61360 [Nicotiana sylvestris] &gt;XP_009789282.1 PREDICTED: pentatricopeptide repeat-containing protein At3g61…	XM_018767644.1/0.0/PREDICTED: Nicotiana tomentosiformis pentatricopeptide repeat-containing protein At3g61360 (LOC104087010), transcript variant X4, mRNA	sp|Q9M2C8|PP291_ARATH/0.0/Pentatricopeptide repeat-containing protein At3g61360 OS=Arabidopsis thaliana GN=At3g61360 PE=2 SV=1	sind:105159827/1.44e-55/pentatricopeptide repeat-containing protein At1g79540; K17964 leucine-rich PPR motif-containing protein, mitochondrial	At3g61360/0.0/[R] KOG4197 FOG: PPR repeat	PF13812/0.49/Pentatricopeptide repeat domain	NA
Unigene51577_All	1392	5.79999	29.7459	-2.35857	0.00161007	Down	1.38e-06	NA	NA	NA	NA	NA	NA	NA
CL8072.Contig19_All	1872	3.66326	17.8501	-2.28474	0.00302197	Down	2.94e-06	XP_019235597.1/6.05736e-87/PREDICTED: replication protein A 70 kDa DNA-binding subunit A-like [Nicotiana attenuata]	XR_001650415.1/0.0/PREDICTED: Nicotiana tabacum uncharacterized LOC107796489 (LOC107796489), transcript variant X2, ncRNA	sp|Q10Q08|RFA1B_ORYSJ/1.37e-07/Replication protein A 70 kDa DNA-binding subunit B OS=Oryza sativa subsp. japonica GN=RPA1B PE=1 SV=1	nta:107831760/1.02e-79/replication protein A 70 kDa DNA-binding subunit A-like; K07466 replication factor A1	At2g05640/5.40e-37/[D] KOG0987 DNA helicase PIF1/RRM3	PF08646/6.0E-16/Replication factor-A C terminal domain	molecular_function:GO:0003677//DNA binding;
Unigene33721_All	2282	6.84739	32.441	-2.24419	0.00414232	Down	4.15e-06	XP_016455395.1/1.97609e-12/PREDICTED: long chain acyl-CoA synthetase 2-like [Nicotiana tabacum]	XR_001644660.1/0.0/PREDICTED: Nicotiana tabacum uncharacterized LOC107770644 (LOC107770644), ncRNA	sp|Q9XIA9|LACS2_ARATH/5.47e-12/Long chain acyl-CoA synthetase 2 OS=Arabidopsis thaliana GN=LACS2 PE=2 SV=1	nta:107779466/2.93e-13/long chain acyl-CoA synthetase 2-like; K01897 long-chain acyl-CoA synthetase [EC:6.2.1.3]	At1g49430/2.86e-12/[I] KOG1256 Long-chain acyl-CoA synthetases (AMP-forming)	NA	biological_process:GO:0008152//metabolic process;molecular_function:GO:0003824//catalytic activity;
CL18011.Contig1_All	1994	7.08416	33.3317	-2.23423	0.00268098	Down	2.49e-06	XP_016508312.1/0/PREDICTED: uncharacterized protein LOC107825908 [Nicotiana tabacum]	XM_016652826.1/0.0/PREDICTED: Nicotiana tabacum uncharacterized LOC107825908 (LOC107825908), mRNA	NA	NA	NA	PF09814/2.6E-9/HECT-like Ubiquitin-conjugating enzyme (E2)-binding	NA
CL1616.Contig4_All	978	3.85434	17.6957	-2.19884	0.0064655	Down	6.66e-06	XP_006367687.1/2.80323e-66/PREDICTED: translin [Solanum tuberosum]	XM_016618831.1/0.0/PREDICTED: Nicotiana tabacum translin-like (LOC107796099), transcript variant X1, mRNA	NA	vra:106757509/7.37e-17/uncharacterized protein LOC106757509; K14488 SAUR family protein	At2g37020/1.68e-38/[R] KOG3067 Translin family protein	PF01997/3.3E-11/Translin family	biological_process:GO:0016070//RNA metabolic process;cellular_component:GO:0005634//nucleus;molecular_function:GO:0003697//single-stranded DNA binding;GO:0003723//RNA binding;GO:0043565//sequence-specific DNA binding;
CL5471.Contig6_All	1551	3.15159	14.2714	-2.17898	0.00769281	Down	8.15e-06	XP_016513221.1/1.67741e-95/PREDICTED: kirola-like isoform X1 [Nicotiana tabacum]	XM_016657735.1/0.0/PREDICTED: Nicotiana tabacum kirola-like (LOC107830234), transcript variant X1, mRNA	sp|P85524|KIRO_ACTDE/1.52e-29/Kirola OS=Actinidia deliciosa PE=1 SV=1	NA	At1g70840/2.97e-23/[R] LSE0193 A Major latex protein and related proteins	PF00407/9.1E-32/Pathogenesis-related protein Bet v I family	biological_process:GO:0006952//defense response;GO:0009607//response to biotic stimulus;
Unigene51329_All	2964	3.15881	13.9498	-2.14279	0.0104432	Down	1.14e-05	XP_009620204.1/0/PREDICTED: putative late blight resistance protein homolog R1B-12 [Nicotiana tomentosiformis] &gt;XP_009620205.1 PREDICTED: putative late blight resistance protein homolog R1B-12 [Nicotiana tomentosiformis] &gt;XP_018631787.1 PREDICTED: putative late blight resistance protein homolog R1B-12 [Nicotiana tomentosiformis] &gt;XP_018631788.1 PREDICTED: putative late blight resistance …	XM_018776271.1/0.0/PREDICTED: Nicotiana tomentosiformis putative late blight resistance protein homolog R1B-12 (LOC104112081), transcript variant X3, mRNA	sp|Q8W1E0|R1A_SOLDE/8.81e-106/Late blight resistance protein R1-A OS=Solanum demissum GN=R1A PE=3 SV=1	sly:101263413/3.90e-105/PRF; disease resistance protein PRF; K13453 disease resistance protein	NA	PF00931/1.1E-75/NB-ARC domain	biological_process:GO:0006952//defense response;molecular_function:GO:0043531//ADP binding;
Unigene11287_All	1128	3.65005	16.0441	-2.13605	0.0108689	Down	1.19e-05	NA	XR_002069088.1/0.0/PREDICTED: Nicotiana attenuata uncharacterized LOC109233825 (LOC109233825), transcript variant X1, ncRNA	NA	NA	NA	NA	NA
Unigene33722_All	2126	4.06997	17.1743	-2.07716	0.0171704	Down	1.98e-05	XP_016455395.1/1.74632e-12/PREDICTED: long chain acyl-CoA synthetase 2-like [Nicotiana tabacum]	XR_001644660.1/0.0/PREDICTED: Nicotiana tabacum uncharacterized LOC107770644 (LOC107770644), ncRNA	sp|Q9XIA9|LACS2_ARATH/4.88e-12/Long chain acyl-CoA synthetase 2 OS=Arabidopsis thaliana GN=LACS2 PE=2 SV=1	nta:107779466/2.59e-13/long chain acyl-CoA synthetase 2-like; K01897 long-chain acyl-CoA synthetase [EC:6.2.1.3]	At1g49430/2.55e-12/[I] KOG1256 Long-chain acyl-CoA synthetases (AMP-forming)	NA	biological_process:GO:0008152//metabolic process;molecular_function:GO:0003824//catalytic activity;
CL17776.Contig2_All	2130	8.16046	34.3175	-2.07222	0.00788016	Down	8.45e-06	XP_019227909.1/0/PREDICTED: transmembrane and coiled-coil domain-containing protein 4-like isoform X2 [Nicotiana attenuata]	XM_009617194.2/0.0/PREDICTED: Nicotiana tomentosiformis transmembrane and coiled-coil domain-containing protein 4-like (LOC104108210), transcript variant X2, mRNA	NA	NA	At2g18100/0.0/[S] KOG2385 Uncharacterized conserved protein	PF05277/3.2E-99/Protein of unknown function (DUF726)	cellular_component:GO:0016021//integral component of membrane;
Unigene28228_All	419	3.06922	12.865	-2.06751	0.0189596	Down	2.23e-05	NA	XM_009612301.2/0.0/PREDICTED: Nicotiana tomentosiformis tubby-like F-box protein 5 (LOC104104267), transcript variant X5, mRNA	NA	NA	NA	NA	NA
CL1851.Contig1_All	1820	14.4493	59.9045	-2.05167	0.00720903	Down	7.58e-06	XP_009780510.1/0/PREDICTED: squamosa promoter-binding-like protein 12 [Nicotiana sylvestris] &gt;XP_016441061.1 PREDICTED: squamosa promoter-binding-like protein 12 [Nicotiana tabacum]	XM_009782208.1/0.0/PREDICTED: Nicotiana sylvestris squamosa promoter-binding-like protein 12 (LOC104229559), mRNA	sp|A2YGR5|SPL12_ORYSI/5.25e-41/Squamosa promoter-binding-like protein 12 OS=Oryza sativa subsp. indica GN=SPL12 PE=2 SV=1	mdm:103401427/5.41e-22/uncharacterized LOC103401427; K13415 protein brassinosteroid insensitive 1 [EC:2.7.10.1 2.7.11.1]	NA	PF03110/1.0E-32/SBP domain	cellular_component:GO:0005634//nucleus;GO:0016021//integral component of membrane;molecular_function:GO:0046872//metal ion binding;GO:0003677//DNA binding;
CL754.Contig29_All	760	4.66906	19.3141	-2.04845	0.0209084	Down	2.49e-05	XP_009774303.1/6.59784e-100/PREDICTED: mannan endo-1,4-beta-mannosidase 6 isoform X3 [Nicotiana sylvestris] &gt;XP_016435606.1 PREDICTED: mannan endo-1,4-beta-mannosidase 6-like isoform X4 [Nicotiana tabacum]	XM_016580120.1/0.0/PREDICTED: Nicotiana tabacum mannan endo-1,4-beta-mannosidase 6-like (LOC107761831), transcript variant X4, mRNA	sp|Q9LZV3|MAN6_ARATH/2.21e-61/Mannan endo-1,4-beta-mannosidase 6 OS=Arabidopsis thaliana GN=MAN6 PE=2 SV=1	nta:107761831/2.38e-100/mannan endo-1,4-beta-mannosidase 6-like; K19355 mannan endo-1,4-beta-mannosidase [EC:3.2.1.78]	At5g01930/5.17e-61/[GM] LSE0446 A Cellulase ((1-4)-beta-mannan endohydrolase)	NA	biological_process:GO:0005975//carbohydrate metabolic process;molecular_function:GO:0004553//hydrolase activity, hydrolyzing O-glycosyl compounds;
CL18474.Contig3_All	1270	25.2985	102.243	-2.01488	0.0291735	Down	3.73e-05	XP_016448213.1/0/PREDICTED: inositol oxygenase 2-like [Nicotiana tabacum]	XM_016592727.1/0.0/PREDICTED: Nicotiana tabacum inositol oxygenase 2-like (LOC107773293), mRNA	sp|O82200|MIOX2_ARATH/1.18e-166/Inositol oxygenase 2 OS=Arabidopsis thaliana GN=MIOX2 PE=2 SV=2	nta:107773293/0.0/inositol oxygenase 2-like; K00469 inositol oxygenase [EC:1.13.99.1]	At4g26260/8.67e-165/[R] KOG1573 Aldehyde reductase	PF05153/1.3E-124/Myo-inositol oxygenase	biological_process:GO:0019310//inositol catabolic process;cellular_component:GO:0005737//cytoplasm;molecular_function:GO:0005506//iron ion binding;GO:0050113//inositol oxygenase activity;
CL736.Contig28_All	1704	2.98968	11.9208	-1.99542	0.031653	Down	4.13e-05	XP_009791538.1/0/PREDICTED: uncharacterized membrane protein At1g06890 [Nicotiana sylvestris] &gt;XP_009791539.1 PREDICTED: uncharacterized membrane protein At1g06890 [Nicotiana sylvestris] &gt;XP_016434930.1 PREDICTED: uncharacterized membrane protein At1g06890 [Nicotiana tabacum] &gt;XP_016435004.1 PREDICTED: uncharacterized membrane protein At1g06890 [Nicotiana tabacum]	XM_016579518.1/0.0/PREDICTED: Nicotiana tabacum uncharacterized membrane protein At1g06890 (LOC107761216), transcript variant X2, mRNA	sp|Q8RXL8|UXT3_ARATH/9.06e-168/UDP-xylose transporter 3 OS=Arabidopsis thaliana GN=UXT3 PE=1 SV=1	nsy:104238768/0.0/uncharacterized membrane protein At1g06890; K15285 solute carrier family 35, member E3	At1g06890/3.23e-148/[GE] KOG1441 Glucose-6-phosphate/phosphate and phosphoenolpyruvate/phosphate antiporter	PF03151/1.4E-17/Triose-phosphate Transporter family	cellular_component:GO:0016021//integral component of membrane;
CL3193.Contig2_All	2054	5.04761	20.1075	-1.99406	0.0300973	Down	3.9e-05	XP_009760308.1/0/PREDICTED: metal transporter Nramp2-like [Nicotiana sylvestris] &gt;XP_016487350.1 PREDICTED: metal transporter Nramp2-like [Nicotiana tabacum]	XM_016631864.1/0.0/PREDICTED: Nicotiana tabacum metal transporter Nramp2-like (LOC107807466), transcript variant X1, mRNA	sp|Q9C6B2|NRAM2_ARATH/0.0/Metal transporter Nramp2 OS=Arabidopsis thaliana GN=NRAMP2 PE=2 SV=1	nsy:104212662/0.0/metal transporter Nramp2-like; K21398 natural resistance-associated macrophage protein 2	At1g47240/0.0/[P] KOG1291 Mn2+ and Fe2+ transporters of the NRAMP family	PF01566/4.3E-117/Natural resistance-associated macrophage protein	cellular_component:GO:0016021//integral component of membrane;molecular_function:GO:0005215//transporter activity;
CL12033.Contig8_All	2461	2.98115	11.5355	-1.95214	0.0444815	Down	5.91e-05	XP_009766768.1/6.32137e-173/PREDICTED: integrator complex subunit 9 [Nicotiana sylvestris] &gt;XP_009766775.1 PREDICTED: integrator complex subunit 9 [Nicotiana sylvestris] &gt;XP_016507169.1 PREDICTED: integrator complex subunit 9-like [Nicotiana tabacum] &gt;XP_016507170.1 PREDICTED: integrator complex subunit 9-like [Nicotiana tabacum] &gt;XP_016507171.1 PREDICTED: integrator complex subunit 9…	XM_016651685.1/0.0/PREDICTED: Nicotiana tabacum integrator complex subunit 9-like (LOC107824878), transcript variant X3, mRNA	NA	nsy:104218068/9.38e-174/integrator complex subunit 9; K13146 integrator complex subunit 9	At3g07530/3.40e-38/[A] KOG1138 Predicted cleavage and polyadenylation specificity factor (CPSF subunit)	NA	biological_process:GO:0016180//snRNA processing;cellular_component:GO:0032039//integrator complex;
Unigene23274_All	1057	14.4318	52.6892	-1.86825	0.0486135	Down	6.52e-05	XP_009781421.1/1.12067e-146/PREDICTED: ras-related protein RHN1 [Nicotiana sylvestris] &gt;XP_016435463.1 PREDICTED: ras-related protein RHN1 isoform X1 [Nicotiana tabacum]	XM_009783119.1/0.0/PREDICTED: Nicotiana sylvestris ras-related protein RHN1 (LOC104230339), mRNA	sp|P31583|RHN1_NICPL/9.39e-145/Ras-related protein RHN1 OS=Nicotiana plumbaginifolia GN=RHN1 PE=2 SV=1	gmx:100810011/4.12e-140/ras-related protein RHN1; K07889 Ras-related protein Rab-5C	At5g45130/1.54e-117/[U] KOG0092 GTPase Rab5/YPT51 and related small G protein superfamily GTPases	SM00173/1.8E-30/Ras subfamily of RAS small GTPases	molecular_function:GO:0005525//GTP binding;GO:0003924//GTPase activity;
Unigene15411_All	1800	628.668	260.393	1.27161	0.0120665	Up	1.34e-05	NP_001312366.1/0/thiosulfate/3-mercaptopyruvate sulfurtransferase 1, mitochondrial-like [Nicotiana tabacum] &gt;AII99843.1 thiosulfate/3-mercaptopyruvate sulfurtransferase 1, mitochondrial-like protein [Nicotiana tabacum]	XM_009793074.1/0.0/PREDICTED: Nicotiana sylvestris thiosulfate/3-mercaptopyruvate sulfurtransferase 1, mitochondrial-like (LOC104238650), mRNA	sp|O64530|STR1_ARATH/0.0/Thiosulfate/3-mercaptopyruvate sulfurtransferase 1, mitochondrial OS=Arabidopsis thaliana GN=STR1 PE=1 SV=1	nta:107787523/0.0/thiosulfate/3-mercaptopyruvate sulfurtransferase 1, mitochondrial-like; K01011 thiosulfate/3-mercaptopyruvate sulfurtransferase [EC:2.8.1.1 2.8.1.2]	At1g79230/0.0/[V] KOG1529 Mercaptopyruvate sulfurtransferase/thiosulfate sulfurtransferase	PF00581/6.0E-16/Rhodanese-like domain	molecular_function:GO:0004792//thiosulfate sulfurtransferase activity;
CL7632.Contig5_All	1338	472.07	166.691	1.50182	0.00544537	Up	5.53e-06	KOM30337.1/1.52087e-135/hypothetical protein LR48_Vigan1210s000200 [Vigna angularis] &gt;BAT86849.1 hypothetical protein VIGAN_05017100 [Vigna angularis var. angularis]	XM_009801636.1/0.0/PREDICTED: Nicotiana sylvestris LL-diaminopimelate aminotransferase, chloroplastic (LOC104245927), transcript variant X2, mRNA	sp|Q93ZN9|DAPAT_ARATH/6.19e-88/LL-diaminopimelate aminotransferase, chloroplastic OS=Arabidopsis thaliana GN=DAP PE=1 SV=1	var:108323432/5.81e-124/probable LL-diaminopimelate aminotransferase, chloroplastic; K10206 LL-diaminopimelate aminotransferase [EC:2.6.1.83]	At4g33680/7.10e-88/[E] KOG0257 Kynurenine aminotransferase, glutamine transaminase K	PF00155/1.2E-14/Aminotransferase class I and II	biological_process:GO:0009058//biosynthetic process;molecular_function:GO:0008483//transaminase activity;GO:0030170//pyridoxal phosphate binding;
CL19760.Contig14_All	2277	114.975	38.5555	1.57632	0.0258342	Up	3.24e-05	XP_019233456.1/0/PREDICTED: vacuolar amino acid transporter 1-like isoform X1 [Nicotiana attenuata]	XM_018773787.1/0.0/PREDICTED: Nicotiana tomentosiformis vacuolar amino acid transporter 1-like (LOC104105148), transcript variant X3, mRNA	sp|O80668|AVT1A_ARATH/0.0/Amino acid transporter AVT1A OS=Arabidopsis thaliana GN=AVT1A PE=2 SV=2	nta:107807431/0.0/vacuolar amino acid transporter 1-like; K15015 solute carrier family 32 (vesicular inhibitory amino acid transporter)	At5g02180/2.83e-115/[E] KOG1303 Amino acid transporters	PF01490/2.8E-32/Transmembrane amino acid transporter protein	cellular_component:GO:0016021//integral component of membrane;
CL7840.Contig11_All	2612	828.506	264.534	1.64706	0.0233413	Up	2.86e-05	XP_016502271.1/0/PREDICTED: phenylalanine ammonia-lyase-like [Nicotiana tabacum]	XM_009608078.2/0.0/PREDICTED: Nicotiana tomentosiformis phenylalanine ammonia-lyase G4-like (LOC104100767), mRNA	sp|P25872|PAL1_TOBAC/0.0/Phenylalanine ammonia-lyase OS=Nicotiana tabacum GN=TPA1 PE=2 SV=1	nta:107820497/0.0/phenylalanine ammonia-lyase-like; K10775 phenylalanine ammonia-lyase [EC:4.3.1.24]	At3g53260/0.0/[Q] KOG0222 Phenylalanine and histidine ammonia-lyase	PF00221/1.1E-153/Aromatic amino acid lyase	biological_process:GO:0009800//cinnamic acid biosynthetic process;GO:0006559//L-phenylalanine catabolic process;cellular_component:GO:0005737//cytoplasm;molecular_function:GO:0045548//phenylalanine ammonia-lyase activity;
CL5651.Contig3_All	2135	200.43	60.6316	1.72496	0.0275986	Up	3.5e-05	XP_009774646.1/0/PREDICTED: protein spinster-like [Nicotiana sylvestris] &gt;XP_009774647.1 PREDICTED: protein spinster-like [Nicotiana sylvestris] &gt;XP_016442091.1 PREDICTED: protein spinster-like isoform X1 [Nicotiana tabacum] &gt;XP_016442092.1 PREDICTED: protein spinster-like isoform X1 [Nicotiana tabacum]	XM_009620495.2/0.0/PREDICTED: Nicotiana tomentosiformis multidrug resistance protein 2-like (LOC104110927), transcript variant X1, mRNA	NA	NA	At4g36790/0.0/[G] KOG1330 Sugar transporter/spinster transmembrane protein	PF07690/1.8E-31/Major Facilitator Superfamily	biological_process:GO:0055085//transmembrane transport;cellular_component:GO:0016021//integral component of membrane;
Unigene40014_All	2658	243.411	70.9053	1.77943	0.000556974	Up	4.32e-07	XP_009778213.1/0/PREDICTED: homeobox-leucine zipper protein GLABRA 2 [Nicotiana sylvestris]	XM_009779911.1/0.0/PREDICTED: Nicotiana sylvestris homeobox-leucine zipper protein GLABRA 2 (LOC104227632), mRNA	sp|P46607|HGL2_ARATH/0.0/Homeobox-leucine zipper protein GLABRA 2 OS=Arabidopsis thaliana GN=GL2 PE=2 SV=3	nsy:104227632/0.0/homeobox-leucine zipper protein GLABRA 2; K09338 homeobox-leucine zipper protein	At1g79840/0.0/[K] LSE0187 A Homeodomain protein, contains START domain	PF01852/1.9E-55/START domain	biological_process:GO:0006355//regulation of transcription, DNA-templated;cellular_component:GO:0005634//nucleus;molecular_function:GO:0008289//lipid binding;GO:0043565//sequence-specific DNA binding;
CL1041.Contig6_All	2756	143.963	41.902	1.78061	0.0120665	Up	1.33e-05	XP_018626690.1/0/PREDICTED: probable RNA polymerase II transcription factor B subunit 1-1 isoform X2 [Nicotiana tomentosiformis]	XM_009603723.2/0.0/PREDICTED: Nicotiana tomentosiformis probable RNA polymerase II transcription factor B subunit 1-1 (LOC104097189), transcript variant X1, mRNA	sp|Q3ECP0|TFB1A_ARATH/8.36e-139/Probable RNA polymerase II transcription factor B subunit 1-1 OS=Arabidopsis thaliana GN=TFB1-1 PE=2 SV=1	nto:104097189/0.0/probable RNA polymerase II transcription factor B subunit 1-1 isoform X1; K03141 transcription initiation factor TFIIH subunit 1	At1g55750/4.56e-110/[KL] KOG2074 RNA polymerase II transcription initiation/nucleotide excision repair factor TFIIH, subunit TFB1	PF08567/7.6E-9/TFIIH p62 subunit, N-terminal domain	biological_process:GO:0006351//transcription, DNA-templated;GO:0006289//nucleotide-excision repair;cellular_component:GO:0000439//core TFIIH complex;
CL3405.Contig3_All	1508	158.066	42.9706	1.8791	0.0300973	Up	3.91e-05	XP_009762116.1/0/PREDICTED: probable amino acid permease 7 isoform X2 [Nicotiana sylvestris] &gt;XP_016458438.1 PREDICTED: probable amino acid permease 7 isoform X2 [Nicotiana tabacum] &gt;XP_016458439.1 PREDICTED: probable amino acid permease 7 isoform X2 [Nicotiana tabacum]	XM_016602955.1/0.0/PREDICTED: Nicotiana tabacum probable amino acid permease 7 (LOC107782112), transcript variant X5, mRNA	sp|Q9FF99|AAP7_ARATH/1.71e-143/Probable amino acid permease 7 OS=Arabidopsis thaliana GN=AAP7 PE=2 SV=1	adu:107473221/1.92e-158/probable amino acid permease 7; K14209 solute carrier family 36 (proton-coupled amino acid transporter)	At5g23810/4.01e-143/[E] KOG1303 Amino acid transporters	PF01490/2.0E-67/Transmembrane amino acid transporter protein	cellular_component:GO:0016021//integral component of membrane;
CL4840.Contig1_All	5167	179.821	48.623	1.88685	0.00127114	Up	1.07e-06	XP_016478123.1/0/PREDICTED: uncharacterized protein LOC107799516 [Nicotiana tabacum]	XR_001654642.1/0.0/PREDICTED: Nicotiana tabacum uncharacterized LOC107814798 (LOC107814798), transcript variant X3, ncRNA	NA	nsy:104244196/4.35e-07/mitochondrial outer membrane protein porin of 36 kDa-like; K15040 voltage-dependent anion channel protein 2	At3g15940/5.69e-173/[M] KOG0853 Glycosyltransferase	PF16994/1.1E-68/Glycosyl-transferase family 4	cellular_component:GO:0016021//integral component of membrane;
CL18271.Contig7_All	2234	44.437	11.8079	1.91201	0.0367604	Up	4.85e-05	XP_016474142.1/0/PREDICTED: probable plastid-lipid-associated protein 7, chloroplastic isoform X1 [Nicotiana tabacum]	XM_016618656.1/0.0/PREDICTED: Nicotiana tabacum probable plastid-lipid-associated protein 7, chloroplastic (LOC107795947), transcript variant X1, mRNA	sp|Q5M755|PAP7_ARATH/2.73e-91/Probable plastid-lipid-associated protein 7, chloroplastic OS=Arabidopsis thaliana GN=PAP7 PE=2 SV=1	obr:102713820/1.30e-74/exocyst complex component SEC5A-like; K17637 exocyst complex component 2	At4g22240/5.06e-17/[I] LSE1559 A Plastid lipid-associated protein	PF04755/2.0E-39/PAP_fibrillin	NA
CL5651.Contig7_All	4799	101.328	26.5484	1.93234	0.0475942	Up	6.35e-05	XP_009774646.1/0/PREDICTED: protein spinster-like [Nicotiana sylvestris] &gt;XP_009774647.1 PREDICTED: protein spinster-like [Nicotiana sylvestris] &gt;XP_016442091.1 PREDICTED: protein spinster-like isoform X1 [Nicotiana tabacum] &gt;XP_016442092.1 PREDICTED: protein spinster-like isoform X1 [Nicotiana tabacum]	XM_009620495.2/0.0/PREDICTED: Nicotiana tomentosiformis multidrug resistance protein 2-like (LOC104110927), transcript variant X1, mRNA	NA	NA	At4g36790/0.0/[G] KOG1330 Sugar transporter/spinster transmembrane protein	PF07690/2.9E-25/Major Facilitator Superfamily	biological_process:GO:0055085//transmembrane transport;cellular_component:GO:0016021//integral component of membrane;
CL11514.Contig1_All	1118	89.8709	23.1767	1.95518	0.00214947	Up	1.93e-06	XP_009798790.1/7.42348e-135/PREDICTED: homeobox-leucine zipper protein HAT14-like isoform X1 [Nicotiana sylvestris] &gt;XP_016456346.1 PREDICTED: homeobox-leucine zipper protein HAT14-like isoform X1 [Nicotiana tabacum]	XM_016600860.1/0.0/PREDICTED: Nicotiana tabacum homeobox-leucine zipper protein HAT14-like (LOC107780337), transcript variant X1, mRNA	sp|P46665|HAT14_ARATH/7.36e-66/Homeobox-leucine zipper protein HAT14 OS=Arabidopsis thaliana GN=HAT14 PE=2 SV=3	nsy:104244962/1.10e-135/homeobox-leucine zipper protein HAT14-like isoform X1; K09338 homeobox-leucine zipper protein	At5g06710/4.29e-67/[K] KOG0483 Transcription factor HEX, contains HOX and HALZ domains	SM00340/7.1E-25/homeobox associated leucin zipper	cellular_component:GO:0005634//nucleus;molecular_function:GO:0043565//sequence-specific DNA binding;GO:0003700//DNA binding transcription factor activity;
Unigene11219_All	1930	12.7299	3.21257	1.98642	0.0334805	Up	4.4e-05	XP_009781949.1/0/PREDICTED: zinc finger BED domain-containing protein RICESLEEPER 2-like [Nicotiana sylvestris]	XM_016629115.1/0.0/PREDICTED: Nicotiana tabacum uncharacterized LOC107805125 (LOC107805125), mRNA	sp|Q75HY5|RSLE3_ORYSJ/2.13e-54/Zinc finger BED domain-containing protein RICESLEEPER 3 OS=Oryza sativa subsp. japonica GN=Os05g0583200 PE=2 SV=1	csat:104701011/6.96e-06/putative UDP-glucuronate:xylan alpha-glucuronosyltransferase 4; K20890 xylan alpha-glucuronosyltransferase [EC:2.4.1.-]	At3g62520/9.51e-94/[L] KOG1121 Tam3-transposase (Ac family)	NA	molecular_function:GO:0003677//DNA binding;GO:0046983//protein dimerization activity;
Unigene37505_All	2089	20.2925	5.12007	1.98671	0.0272481	Up	3.44e-05	OIT29524.1/5.31362e-29/hypothetical protein A4A49_61069, partial [Nicotiana attenuata]	NA	NA	NA	At3g32110/4.34e-06/[R] KOG1075 FOG: Reverse transcriptase	NA	NA
CL299.Contig11_All	2385	14.5316	3.6265	2.00255	0.0294726	Up	3.78e-05	XP_016511274.1/0/PREDICTED: uncharacterized protein LOC107828472 isoform X1 [Nicotiana tabacum]	XM_016655790.1/0.0/PREDICTED: Nicotiana tabacum uncharacterized LOC107828472 (LOC107828472), transcript variant X5, mRNA	NA	NA	NA	PF12576/8.5E-31/Protein of unknown function (DUF3754)	cellular_component:GO:0016021//integral component of membrane;
Unigene15969_All	1018	64.5769	16.0339	2.0099	0.023954	Up	2.99e-05	XP_009770389.1/8.74295e-133/PREDICTED: uncharacterized protein LOC104221096 [Nicotiana sylvestris] &gt;XP_016460533.1 PREDICTED: uncharacterized protein LOC107784001 [Nicotiana tabacum]	XM_016605047.1/0.0/PREDICTED: Nicotiana tabacum uncharacterized LOC107784001 (LOC107784001), mRNA	NA	NA	NA	PF06521/3.0E-78/PAR1 protein	NA
Unigene11298_All	4497	187.991	46.1113	2.02747	0.0235835	Up	2.92e-05	OIT27569.1/1.1087e-09/hypothetical protein A4A49_53088, partial [Nicotiana attenuata]	XR_001656248.1/0.0/PREDICTED: Nicotiana tabacum uncharacterized LOC107821816 (LOC107821816), transcript variant X7, ncRNA	NA	NA	NA	NA	NA
CL11525.Contig1_All	857	70.0016	17.1332	2.03059	0.0164376	Up	1.88e-05	NA	XR_001657139.1/0.0/PREDICTED: Nicotiana tabacum uncharacterized LOC107825704 (LOC107825704), transcript variant X2, ncRNA	NA	NA	NA	NA	NA
CL9081.Contig4_All	2422	12.3405	3.0093	2.0359	0.0235835	Up	2.93e-05	XP_006357663.1/3.00445e-42/PREDICTED: pentatricopeptide repeat-containing protein At5g59600-like [Solanum tuberosum] &gt;XP_015169005.1 PREDICTED: pentatricopeptide repeat-containing protein At5g59600-like [Solanum tuberosum]	XR_001654642.1/0.0/PREDICTED: Nicotiana tabacum uncharacterized LOC107814798 (LOC107814798), transcript variant X3, ncRNA	sp|Q9M1V3|PP296_ARATH/6.92e-07/Pentatricopeptide repeat-containing protein At3g63370, chloroplastic OS=Arabidopsis thaliana GN=PCMP-H83 PE=2 SV=2	NA	At3g63370/1.61e-06/[R] KOG4197 FOG: PPR repeat	NA	biological_process:GO:0009451//RNA modification;cellular_component:GO:0043231//intracellular membrane-bounded organelle;molecular_function:GO:0003723//RNA binding;GO:0004519//endonuclease activity;
Unigene10180_All	388	17.7917	4.33176	2.03818	0.0226133	Up	2.74e-05	XP_009631630.1/3.30011e-08/PREDICTED: glutathione S-transferase F11 [Nicotiana tomentosiformis] &gt;XP_016434511.1 PREDICTED: glutathione S-transferase F11-like [Nicotiana tabacum] &gt;ANO39923.1 glutathione S-transferase [Nicotiana tabacum]	KX356542.1/0.0/Nicotiana tabacum cultivar K326 glutathione S-transferase (AN9) gene, complete cds	NA	nto:104121360/4.90e-09/glutathione S-transferase F11; K00799 glutathione S-transferase [EC:2.5.1.18]	NA	NA	molecular_function:GO:0016740//transferase activity;
CL487.Contig9_All	2949	13.4138	3.26396	2.03902	0.0231418	Up	2.82e-05	XP_009772357.1/0/PREDICTED: CBS domain-containing protein CBSCBSPB5-like [Nicotiana sylvestris] &gt;XP_016480653.1 PREDICTED: CBS domain-containing protein CBSCBSPB5-like [Nicotiana tabacum]	XM_016625167.1/0.0/PREDICTED: Nicotiana tabacum CBS domain-containing protein CBSCBSPB5-like (LOC107801780), mRNA	sp|P0DH79|Y5064_ARATH/3.90e-167/CBS domain-containing protein CBSCBSPB5 OS=Arabidopsis thaliana GN=CBSCBSPB5 PE=1 SV=1	cam:105851362/1.68e-10/probable receptor-like protein kinase At2g47060; K13436 pto-interacting protein 1 [EC:2.7.11.1]	NA	SM00116/7.7E-4/Domain in cystathionine beta-synthase and other proteins.	cellular_component:GO:0016021//integral component of membrane;
Unigene22816_All	3100	145.796	35.281	2.04699	0.00047667	Up	3.6e-07	XP_009592772.1/0/PREDICTED: homeobox-leucine zipper protein GLABRA 2-like isoform X1 [Nicotiana tomentosiformis]	XM_009594477.2/0.0/PREDICTED: Nicotiana tomentosiformis homeobox-leucine zipper protein GLABRA 2-like (LOC104089549), transcript variant X1, mRNA	sp|P46607|HGL2_ARATH/0.0/Homeobox-leucine zipper protein GLABRA 2 OS=Arabidopsis thaliana GN=GL2 PE=2 SV=3	nto:104089549/0.0/homeobox-leucine zipper protein GLABRA 2-like isoform X1; K09338 homeobox-leucine zipper protein	At1g79840/0.0/[K] LSE0187 A Homeodomain protein, contains START domain	PF00046/6.0E-19/Homeobox domain	biological_process:GO:0006355//regulation of transcription, DNA-templated;cellular_component:GO:0005634//nucleus;molecular_function:GO:0008289//lipid binding;GO:0043565//sequence-specific DNA binding;
Unigene31669_All	308	12.6349	3.05387	2.0487	0.0217294	Up	2.62e-05	NA	NA	NA	NA	NA	NA	NA
CL5651.Contig9_All	4807	45.207	10.8559	2.05807	0.012843	Up	1.44e-05	XP_009774646.1/0/PREDICTED: protein spinster-like [Nicotiana sylvestris] &gt;XP_009774647.1 PREDICTED: protein spinster-like [Nicotiana sylvestris] &gt;XP_016442091.1 PREDICTED: protein spinster-like isoform X1 [Nicotiana tabacum] &gt;XP_016442092.1 PREDICTED: protein spinster-like isoform X1 [Nicotiana tabacum]	XM_016586606.1/0.0/PREDICTED: Nicotiana tabacum protein spinster-like (LOC107767568), transcript variant X2, mRNA	NA	NA	At4g36790/0.0/[G] KOG1330 Sugar transporter/spinster transmembrane protein	PF07690/2.3E-31/Major Facilitator Superfamily	biological_process:GO:0055085//transmembrane transport;cellular_component:GO:0016021//integral component of membrane;
CL896.Contig8_All	1785	30.9621	7.42638	2.05977	0.0209084	Up	2.5e-05	XP_009772018.1/0/PREDICTED: TBC1 domain family member 13-like isoform X1 [Nicotiana sylvestris] &gt;XP_016441069.1 PREDICTED: TBC1 domain family member 13-like [Nicotiana tabacum]	XM_016585583.1/0.0/PREDICTED: Nicotiana tabacum TBC1 domain family member 13-like (LOC107766746), mRNA	NA	sind:105171997/1.27e-17/GTPase-activating protein GYP1 isoform X2; K20360 TBC1 domain family member 2	At1g04830/1.54e-95/[R] KOG4567 GTPase-activating protein	SM00164/8.2E-5/Domain in Tre-2, BUB2p, and Cdc16p. Probable Rab-GAPs.	NA
CL7998.Contig8_All	3735	14.8416	3.54094	2.06744	0.018711	Up	2.19e-05	XP_019241377.1/0/PREDICTED: probable copper-transporting ATPase HMA5 isoform X2 [Nicotiana attenuata]	XM_019385832.1/0.0/PREDICTED: Nicotiana attenuata probable copper-transporting ATPase HMA5 (LOC109221354), transcript variant X2, mRNA	sp|Q9SH30|HMA5_ARATH/0.0/Probable copper-transporting ATPase HMA5 OS=Arabidopsis thaliana GN=HMA5 PE=1 SV=2	nta:107793759/0.0/probable copper-transporting ATPase HMA5; K17686 Cu+-exporting ATPase [EC:3.6.3.54]	At1g63440/0.0/[P] KOG0207 Cation transport ATPase	PF00702/3.6E-32/haloacid dehalogenase-like hydrolase	biological_process:GO:0030001//metal ion transport;cellular_component:GO:0016021//integral component of membrane;molecular_function:GO:0046872//metal ion binding;GO:0000166//nucleotide binding;GO:0005507//copper ion binding;GO:0019829//cation-transporting ATPase activity;
CL18743.Contig21_All	2696	27.9183	6.65177	2.0694	0.0194738	Up	2.3e-05	XP_016443218.1/0/PREDICTED: TMV resistance protein N-like isoform X1 [Nicotiana tabacum]	XM_009806649.1/0.0/PREDICTED: Nicotiana sylvestris TMV resistance protein N-like (LOC104250095), transcript variant X1, mRNA	NA	NA	NA	NA	biological_process:GO:0007165//signal transduction;molecular_function:GO:0043531//ADP binding;
CL13888.Contig4_All	800	16.8287	3.97356	2.08242	0.0175118	Up	2.03e-05	XP_019254305.1/1.1988e-61/PREDICTED: uncharacterized RNA-binding protein C1827.05c-like [Nicotiana attenuata]	XR_001650847.1/0.0/PREDICTED: Nicotiana tabacum uncharacterized LOC107798195 (LOC107798195), ncRNA	NA	nsy:104209968/8.63e-46/uncharacterized protein LOC104209968; K14838 nucleolar protein 15	At5g04600/1.51e-21/[R] KOG4208 Nucleolar RNA-binding protein NIFK	NA	molecular_function:GO:0003723//RNA binding;
CL18743.Contig22_All	2062	23.9539	5.62797	2.08957	0.0151223	Up	1.71e-05	XP_016443218.1/0/PREDICTED: TMV resistance protein N-like isoform X1 [Nicotiana tabacum]	XM_016587732.1/0.0/PREDICTED: Nicotiana tabacum TMV resistance protein N-like (LOC107768612), transcript variant X1, mRNA	NA	NA	NA	NA	biological_process:GO:0007165//signal transduction;molecular_function:GO:0043531//ADP binding;
CL14621.Contig1_All	1882	93.7045	21.9127	2.09635	0.00253242	Up	2.31e-06	BAF96937.1/1.25028e-06/flavonoid 3&apos;-hydroxylase, partial [Nicotiana tabacum]	XM_018769797.1/0.0/PREDICTED: Nicotiana tomentosiformis flavonoid 3&apos;-monooxygenase (LOC104093246), transcript variant X2, mRNA	sp|Q9SBQ9|F3PH_PETHY/7.99e-08/Flavonoid 3'-monooxygenase OS=Petunia hybrida GN=CYP75B2 PE=2 SV=1	nta:107773493/1.26e-06/NtF3'H; flavonoid 3'-monooxygenase-like; K05280 flavonoid 3'-monooxygenase [EC:1.14.13.21]	NA	NA	NA
Unigene38174_All	1843	130.3	30.4373	2.09792	0.0154415	Up	1.76e-05	XP_009603937.1/0/PREDICTED: reticuline oxidase-like protein [Nicotiana tomentosiformis] &gt;XP_016436747.1 PREDICTED: reticuline oxidase-like protein [Nicotiana tabacum]	XM_009605642.2/0.0/PREDICTED: Nicotiana tomentosiformis reticuline oxidase-like protein (LOC104098810), mRNA	sp|Q9SA85|BBE8_ARATH/0.0/Berberine bridge enzyme-like 8 OS=Arabidopsis thaliana GN=At1g30700 PE=2 SV=1	lang:109329464/5.43e-167/berberine bridge enzyme-like 21; K01187 alpha-glucosidase [EC:3.2.1.20]	At1g30700/0.0/[QG] LSE0347 A Predicted berberine bridge enzyme/FAD-binding oxidoreductase	PF08031/2.6E-19/Berberine and berberine like	molecular_function:GO:0016614//oxidoreductase activity, acting on CH-OH group of donors;GO:0050660//flavin adenine dinucleotide binding;
CL14790.Contig2_All	2014	435.226	100.797	2.11032	0.000503214	Up	3.83e-07	XP_009797524.1/0/PREDICTED: U-box domain-containing protein 11-like [Nicotiana sylvestris]	XM_016607358.1/0.0/PREDICTED: Nicotiana tabacum U-box domain-containing protein 10-like (LOC107785933), mRNA	sp|Q9C9A6|PUB10_ARATH/0.0/U-box domain-containing protein 10 OS=Arabidopsis thaliana GN=PUB10 PE=2 SV=1	csat:109129878/4.21e-156/U-box domain-containing protein 11-like; K08332 vacuolar protein 8	At1g71020/0.0/[S] KOG0167 FOG: Armadillo/beta-catenin-like repeats	PF04564/4.1E-19/U-box domain	molecular_function:GO:0004842//ubiquitin-protein transferase activity;
CL721.Contig10_All	852	19.4734	4.50309	2.11252	0.0128327	Up	1.43e-05	XP_016514472.1/3.76733e-116/PREDICTED: beta-glucosidase 12-like [Nicotiana tabacum]	XM_016658986.1/0.0/PREDICTED: Nicotiana tabacum beta-glucosidase 12-like (LOC107831236), mRNA	sp|Q7F9K4|BGL10_ORYSJ/6.26e-69/Beta-glucosidase 10 OS=Oryza sativa subsp. japonica GN=BGLU10 PE=2 SV=1	nta:107831236/5.59e-117/beta-glucosidase 12-like; K01188 beta-glucosidase [EC:3.2.1.21]	At2g44480/6.68e-68/[G] KOG0626 Beta-glucosidase, lactase phlorizinhydrolase, and related proteins	PF00232/1.0E-59/Glycosyl hydrolase family 1	biological_process:GO:0005975//carbohydrate metabolic process;molecular_function:GO:0004553//hydrolase activity, hydrolyzing O-glycosyl compounds;
CL5651.Contig6_All	4458	78.2624	18.071	2.11464	0.00702654	Up	7.34e-06	XP_009618790.1/0/PREDICTED: uncharacterized protein LOC104110927 [Nicotiana tomentosiformis] &gt;XP_016445518.1 PREDICTED: multidrug resistance protein 2-like [Nicotiana tabacum]	XM_016586606.1/0.0/PREDICTED: Nicotiana tabacum protein spinster-like (LOC107767568), transcript variant X2, mRNA	NA	NA	At4g36790/0.0/[G] KOG1330 Sugar transporter/spinster transmembrane protein	PF07690/3.0E-33/Major Facilitator Superfamily	biological_process:GO:0055085//transmembrane transport;cellular_component:GO:0016021//integral component of membrane;
CL3405.Contig12_All	2588	132.686	30.5008	2.12109	2.03e-06	Up	1.09e-09	XP_009762116.1/0/PREDICTED: probable amino acid permease 7 isoform X2 [Nicotiana sylvestris] &gt;XP_016458438.1 PREDICTED: probable amino acid permease 7 isoform X2 [Nicotiana tabacum] &gt;XP_016458439.1 PREDICTED: probable amino acid permease 7 isoform X2 [Nicotiana tabacum]	XM_016602955.1/0.0/PREDICTED: Nicotiana tabacum probable amino acid permease 7 (LOC107782112), transcript variant X5, mRNA	sp|Q9FF99|AAP7_ARATH/1.61e-139/Probable amino acid permease 7 OS=Arabidopsis thaliana GN=AAP7 PE=2 SV=1	adu:107473221/3.29e-154/probable amino acid permease 7; K14209 solute carrier family 36 (proton-coupled amino acid transporter)	At5g23810/3.78e-139/[E] KOG1303 Amino acid transporters	PF01490/4.8E-68/Transmembrane amino acid transporter protein	cellular_component:GO:0016021//integral component of membrane;
CL12538.Contig2_All	963	23.8432	5.37494	2.14926	0.009813	Up	1.06e-05	NA	XM_019379531.1/0.0/PREDICTED: Nicotiana attenuata 60S ribosomal protein L9-1 (LOC109215459), mRNA	NA	NA	NA	NA	NA
CL18006.Contig2_All	1080	193.541	43.3426	2.15878	0.00318982	Up	3.15e-06	NA	XR_001658019.1/0.0/PREDICTED: Nicotiana tabacum uncharacterized LOC107829818 (LOC107829818), ncRNA	NA	NA	NA	NA	NA
CL2525.Contig2_All	3879	131.234	29.3648	2.15999	0.00290555	Up	2.74e-06	XP_009765417.1/0/PREDICTED: LRR receptor-like serine/threonine-protein kinase GSO1 [Nicotiana sylvestris]	XM_009769590.1/0.0/PREDICTED: Nicotiana sylvestris putative receptor-like protein kinase At3g47110 (LOC104218963), mRNA	sp|C0LGQ5|GSO1_ARATH/9.81e-157/LRR receptor-like serine/threonine-protein kinase GSO1 OS=Arabidopsis thaliana GN=GSO1 PE=1 SV=1	nto:104111429/0.0/probable LRR receptor-like serine/threonine-protein kinase At3g47570; K13420 LRR receptor-like serine/threonine-protein kinase FLS2 [EC:2.7.11.1]	At4g20140/3.23e-156/[T] LSE0002 A Receptor protein kinase containing LRR repeats	PF13855/1.2E-7/Leucine rich repeat	cellular_component:GO:0016021//integral component of membrane;molecular_function:GO:0004674//protein serine/threonine kinase activity;GO:0005524//ATP binding;GO:0004672//protein kinase activity;
CL896.Contig9_All	1734	44.8477	9.95567	2.17144	0.00677411	Up	7.03e-06	XP_009772018.1/0/PREDICTED: TBC1 domain family member 13-like isoform X1 [Nicotiana sylvestris] &gt;XP_016441069.1 PREDICTED: TBC1 domain family member 13-like [Nicotiana tabacum]	XM_016585583.1/0.0/PREDICTED: Nicotiana tabacum TBC1 domain family member 13-like (LOC107766746), mRNA	NA	mus:103972818/5.32e-23/TBC1 domain family member 22B-like; K20360 TBC1 domain family member 2	At4g13730/2.67e-106/[R] KOG4567 GTPase-activating protein	PF00566/3.8E-39/Rab-GTPase-TBC domain	NA
CL11303.Contig3_All	3081	39.2725	8.68853	2.17634	0.00788016	Up	8.46e-06	XP_016436923.1/2.47081e-112/PREDICTED: solute carrier family 35 member F2-like [Nicotiana tabacum]	XM_016581437.1/0.0/PREDICTED: Nicotiana tabacum solute carrier family 35 member F2-like (LOC107763029), mRNA	NA	nta:107763029/3.67e-113/solute carrier family 35 member F2-like; K15287 solute carrier family 35, member F1/2	At3g59340/4.76e-37/[S] KOG2766 Predicted membrane protein	PF06027/4.1E-60/Solute carrier family 35	biological_process:GO:0006810//transport;cellular_component:GO:0016021//integral component of membrane;
CL4559.Contig4_All	1830	25.3935	5.52867	2.19945	0.00625506	Up	6.4e-06	XP_009596675.1/4.09963e-39/PREDICTED: transcription factor MYB3-like [Nicotiana tomentosiformis]	XM_009598380.2/0.0/PREDICTED: Nicotiana tomentosiformis transcription factor MYB3-like (LOC104092716), mRNA	sp|Q9SEI0|WER_ARATH/7.87e-15/Transcription factor WER OS=Arabidopsis thaliana GN=WER PE=1 SV=1	nto:104092716/6.88e-40/transcription factor MYB3-like; K09422 transcription factor MYB, plant	At5g14750/1.84e-14/[K] KOG0048 Transcription factor, Myb superfamily	NA	molecular_function:GO:0003677//DNA binding;
Unigene15970_All	972	120.948	26.1284	2.2107	0.00290555	Up	2.74e-06	XP_016441241.1/1.94897e-134/PREDICTED: uncharacterized protein LOC107766873 [Nicotiana tabacum] &gt;CAA58731.1 PAR-1b [Nicotiana tabacum]	XM_016585755.1/0.0/PREDICTED: Nicotiana tabacum uncharacterized LOC107766873 (LOC107766873), mRNA	NA	NA	NA	PF06521/9.9E-80/PAR1 protein	NA
Unigene19543_All	1011	97.7129	20.9066	2.22459	0.000118863	Up	8.42e-08	NP_001313082.1/0/acidic endochitinase precursor [Nicotiana tabacum] &gt;P29060.1 RecName: Full=Acidic endochitinase; Flags: Precursor &gt;CAA77656.1 acidic chitinase III [Nicotiana tabacum]	NM_001326153.1/0.0/Nicotiana tabacum acidic endochitinase (LOC107825584), mRNA &gt;Z11563.1 N.tabacum mRNA for acidic chitinase III	sp|P29060|CHIA_TOBAC/0.0/Acidic endochitinase OS=Nicotiana tabacum PE=1 SV=1	nta:107825584/0.0/acidic endochitinase; K01183 chitinase [EC:3.2.1.14]	At5g24090/1.33e-128/[M] KOG4701 Chitinase	PF00704/6.3E-28/Glycosyl hydrolases family 18	biological_process:GO:0006032//chitin catabolic process;GO:0000272//polysaccharide catabolic process;GO:0005975//carbohydrate metabolic process;cellular_component:GO:0005618//cell wall;GO:0005576//extracellular region;molecular_function:GO:0004553//hydrolase activity, hydrolyzing O-glycosyl compounds;GO:0008061//chitin binding;GO:0004568//chitinase activity;
CL3974.Contig1_All	755	100.989	21.5699	2.22711	0.00507216	Up	5.11e-06	XP_009610821.1/1.49826e-105/PREDICTED: pathogenesis-related protein 1B [Nicotiana tomentosiformis] &gt;P07053.1 RecName: Full=Pathogenesis-related protein 1B; Short=PR-1B; Flags: Precursor &gt;CAA35665.1 unnamed protein product [Nicotiana tabacum] &gt;BAA14221.1 PR1b protein precursor [Nicotiana tabacum] &gt;CAA27183.1 PR-1b precursor; (aa -30-138) [Nicotiana tabacum] &gt;prf||1203245A protein 1b…	XM_009612526.2/0.0/PREDICTED: Nicotiana tomentosiformis pathogenesis-related protein 1B (LOC104104440), mRNA	sp|P07053|PR1B_TOBAC/9.16e-108/Pathogenesis-related protein 1B OS=Nicotiana tabacum PE=2 SV=1	nto:104104440/2.22e-106/pathogenesis-related protein 1B; K13449 pathogenesis-related protein 1	At2g14580/3.25e-61/[S] KOG3017 Defense-related protein containing SCP domain	PF00188/4.9E-22/Cysteine-rich secretory protein family	cellular_component:GO:0005576//extracellular region;
CL13856.Contig2_All	720	107.265	22.9041	2.2275	0.000363923	Up	2.69e-07	XP_009614804.1/1.72709e-89/PREDICTED: pathogenesis-related protein PR-4B [Nicotiana tomentosiformis] &gt;XP_016440550.1 PREDICTED: pathogenesis-related protein PR-4B isoform X1 [Nicotiana tabacum] &gt;XP_016440551.1 PREDICTED: pathogenesis-related protein PR-4B isoform X2 [Nicotiana tabacum] &gt;P29063.1 RecName: Full=Pathogenesis-related protein PR-4B; Flags: Precursor &gt;CAA42821.1 PR-4b prote…	XM_016585065.1/0.0/PREDICTED: Nicotiana tabacum pathogenesis-related protein PR-4B (LOC107766311), transcript variant X2, mRNA	sp|P29063|PR4B_TOBAC/1.06e-91/Pathogenesis-related protein PR-4B OS=Nicotiana tabacum PE=2 SV=1	NA	At3g04720/2.80e-64/[R] KOG4742 Predicted chitinase	PF00967/1.3E-65/Barwin family	biological_process:GO:0050832//defense response to fungus;GO:0042742//defense response to bacterium;
CL18006.Contig1_All	1003	122.063	26.0017	2.23094	3.91e-06	Up	2.24e-09	NA	XR_001654700.1/0.0/PREDICTED: Nicotiana tabacum uncharacterized LOC107815130 (LOC107815130), transcript variant X2, ncRNA	NA	NA	NA	NA	NA
CL17591.Contig2_All	1511	17.0652	3.57681	2.25431	0.00397628	Up	3.95e-06	XP_009775134.1/1.09641e-118/PREDICTED: uncharacterized protein LOC104225070 [Nicotiana sylvestris]	XM_016629055.1/0.0/PREDICTED: Nicotiana tabacum uncharacterized LOC107805075 (LOC107805075), mRNA	sp|P0C2F6|RNHX1_ARATH/2.89e-10/Putative ribonuclease H protein At1g65750 OS=Arabidopsis thaliana GN=At1g65750 PE=3 SV=1	nta:107828690/2.82e-48/kinesin-13A-like; K10393 kinesin family member 2/24	At2g18820/4.02e-33/[R] KOG1075 FOG: Reverse transcriptase	NA	NA
CL5651.Contig8_All	4945	40.5022	8.41572	2.26684	0.0029329	Up	2.81e-06	XP_009774646.1/0/PREDICTED: protein spinster-like [Nicotiana sylvestris] &gt;XP_009774647.1 PREDICTED: protein spinster-like [Nicotiana sylvestris] &gt;XP_016442091.1 PREDICTED: protein spinster-like isoform X1 [Nicotiana tabacum] &gt;XP_016442092.1 PREDICTED: protein spinster-like isoform X1 [Nicotiana tabacum]	XM_016586607.1/0.0/PREDICTED: Nicotiana tabacum protein spinster-like (LOC107767568), transcript variant X3, mRNA	NA	NA	At4g36790/0.0/[G] KOG1330 Sugar transporter/spinster transmembrane protein	PF07690/2.8E-24/Major Facilitator Superfamily	biological_process:GO:0055085//transmembrane transport;cellular_component:GO:0016021//integral component of membrane;
CL184.Contig17_All	4363	23.8064	4.916	2.27579	0.00318982	Up	3.14e-06	XP_016486615.1/0/PREDICTED: receptor-like serine/threonine-protein kinase ALE2 isoform X3 [Nicotiana tabacum]	XM_016631129.1/0.0/PREDICTED: Nicotiana tabacum receptor-like serine/threonine-protein kinase ALE2 (LOC107806857), transcript variant X3, mRNA	sp|Q8RWW0|ALE2_ARATH/0.0/Receptor-like serine/threonine-protein kinase ALE2 OS=Arabidopsis thaliana GN=ALE2 PE=1 SV=1	han:110940450/0.0/receptor-like serine/threonine-protein kinase ALE2 isoform X1; K04733 interleukin-1 receptor-associated kinase 4 [EC:2.7.11.1]	At2g20300/9.22e-148/[T] KOG1187 Serine/threonine protein kinase	PF07714/1.6E-49/Protein tyrosine kinase	cellular_component:GO:0016021//integral component of membrane;molecular_function:GO:0005524//ATP binding;GO:0004672//protein kinase activity;
Unigene16808_All	1960	46.3372	9.54167	2.27986	0.00190523	Up	1.69e-06	XP_019265192.1/1.43469e-122/PREDICTED: uncharacterized protein LOC109242787 [Nicotiana attenuata]	XR_709475.1/0.0/PREDICTED: Nicotiana sylvestris uncharacterized LOC104220331 (LOC104220331), ncRNA	NA	cann:107844414/3.74e-53/uncharacterized LOC107844414; K03260 translation initiation factor 4G	At4g03530/1.50e-23/[R] KOG0017 FOG: Transposon-encoded proteins with TYA, reverse transcriptase, integrase domains in various combinations	NA	biological_process:GO:0015074//DNA integration;molecular_function:GO:0003676//nucleic acid binding;
Unigene33974_All	2024	133.972	27.5132	2.28374	1.8e-05	Up	1.14e-08	NA	XR_711809.1/0.0/PREDICTED: Nicotiana sylvestris uncharacterized LOC104230091 (LOC104230091), ncRNA	NA	NA	NA	NA	NA
CL5651.Contig5_All	3610	33.8764	6.94484	2.28627	0.00186772	Up	1.64e-06	XP_009618790.1/2.20319e-168/PREDICTED: uncharacterized protein LOC104110927 [Nicotiana tomentosiformis] &gt;XP_016445518.1 PREDICTED: multidrug resistance protein 2-like [Nicotiana tabacum]	XR_001972188.1/0.0/PREDICTED: Nicotiana tomentosiformis multidrug resistance protein 2-like (LOC104110927), transcript variant X3, misc_RNA	NA	NA	At4g36790/8.73e-126/[G] KOG1330 Sugar transporter/spinster transmembrane protein	PF07690/7.5E-25/Major Facilitator Superfamily	biological_process:GO:0055085//transmembrane transport;cellular_component:GO:0016021//integral component of membrane;
CL5321.Contig2_All	691	27.6473	5.66632	2.28665	0.0029329	Up	2.8e-06	XP_016435711.1/3.27103e-35/PREDICTED: zinc finger BED domain-containing protein RICESLEEPER 2-like [Nicotiana tabacum]	XR_001653189.1/0.0/PREDICTED: Nicotiana tabacum uncharacterized LOC107808621 (LOC107808621), ncRNA	NA	NA	NA	NA	molecular_function:GO:0046983//protein dimerization activity;
Unigene21182_All	529	16.3662	3.35386	2.28683	0.00299087	Up	2.89e-06	NA	XM_009598380.2/0.0/PREDICTED: Nicotiana tomentosiformis transcription factor MYB3-like (LOC104092716), mRNA	NA	NA	NA	NA	NA
CL16572.Contig1_All	1213	54.1441	11.0008	2.29919	0.00194487	Up	1.74e-06	XP_016494602.1/0/PREDICTED: basic endochitinase-like [Nicotiana tabacum]	XM_009790311.1/0.0/PREDICTED: Nicotiana sylvestris basic endochitinase (LOC104236390), mRNA	sp|P29061|CHIB_TOBAC/0.0/Basic endochitinase OS=Nicotiana tabacum PE=2 SV=1	nta:107813808/0.0/basic endochitinase-like; K01183 chitinase [EC:3.2.1.14]	At5g24090/1.62e-113/[M] KOG4701 Chitinase	PF00704/1.9E-25/Glycosyl hydrolases family 18	biological_process:GO:0006032//chitin catabolic process;GO:0005975//carbohydrate metabolic process;GO:0000272//polysaccharide catabolic process;molecular_function:GO:0004553//hydrolase activity, hydrolyzing O-glycosyl compounds;GO:0004568//chitinase activity;
CL896.Contig2_All	1790	30.6954	6.22044	2.30294	0.00257932	Up	2.38e-06	XP_009772018.1/0/PREDICTED: TBC1 domain family member 13-like isoform X1 [Nicotiana sylvestris] &gt;XP_016441069.1 PREDICTED: TBC1 domain family member 13-like [Nicotiana tabacum]	XM_016585583.1/0.0/PREDICTED: Nicotiana tabacum TBC1 domain family member 13-like (LOC107766746), mRNA	NA	mus:103972818/1.30e-20/TBC1 domain family member 22B-like; K20360 TBC1 domain family member 2	At4g13730/1.54e-121/[R] KOG4567 GTPase-activating protein	NA	NA
Unigene537_All	2148	22.8018	4.60553	2.30771	0.00253242	Up	2.31e-06	NA	XR_691326.1/0.0/PREDICTED: Nicotiana tomentosiformis uncharacterized LOC104118886 (LOC104118886), ncRNA	NA	NA	NA	NA	NA
CL11386.Contig8_All	3324	21.4232	4.22195	2.34319	0.00186772	Up	1.63e-06	XP_009772991.1/1.00679e-84/PREDICTED: protein kinase 2A, chloroplastic-like isoform X2 [Nicotiana sylvestris]	XM_009774689.1/0.0/PREDICTED: Nicotiana sylvestris protein kinase 2A, chloroplastic-like (LOC104223277), transcript variant X2, mRNA	sp|O49839|PBL2_ARATH/3.75e-42/Probable serine/threonine-protein kinase PBL2 OS=Arabidopsis thaliana GN=PBL2 PE=1 SV=1	hbr:110653545/5.77e-46/probable serine/threonine-protein kinase PBL3; K04733 interleukin-1 receptor-associated kinase 4 [EC:2.7.11.1]	At1g14370/9.37e-42/[T] KOG1187 Serine/threonine protein kinase	NA	molecular_function:GO:0004674//protein serine/threonine kinase activity;GO:0005524//ATP binding;
CL8716.Contig3_All	880	21.6013	4.25473	2.34398	0.00186772	Up	1.62e-06	XP_018624718.1/3.58473e-27/PREDICTED: tetraspanin-19-like [Nicotiana tomentosiformis]	XR_001643634.1/0.0/PREDICTED: Nicotiana tabacum uncharacterized LOC107766224 (LOC107766224), transcript variant X1, ncRNA	NA	NA	NA	NA	cellular_component:GO:0016021//integral component of membrane;
CL4605.Contig5_All	1967	34.551	6.65704	2.37577	0.00135362	Up	1.15e-06	XP_016464569.1/9.01197e-10/PREDICTED: uncharacterized protein LOC107787496 isoform X7 [Nicotiana tabacum]	XR_001650786.1/0.0/PREDICTED: Nicotiana tabacum uncharacterized LOC107797906 (LOC107797906), transcript variant X2, ncRNA	sp|F4HYR3|CSCL6_ARATH/8.83e-06/CSC1-like protein At1g62320 OS=Arabidopsis thaliana GN=At1g62320 PE=3 SV=2	nsy:104222687/9.34e-07/calcium permeable stress-gated cation channel 1-like; K21989 calcium permeable stress-gated cation channel	NA	NA	cellular_component:GO:0016021//integral component of membrane;
CL11514.Contig2_All	1554	125.552	24.1133	2.38039	2.17e-05	Up	1.41e-08	XP_009798790.1/0/PREDICTED: homeobox-leucine zipper protein HAT14-like isoform X1 [Nicotiana sylvestris] &gt;XP_016456346.1 PREDICTED: homeobox-leucine zipper protein HAT14-like isoform X1 [Nicotiana tabacum]	XM_009800488.1/0.0/PREDICTED: Nicotiana sylvestris homeobox-leucine zipper protein HAT14-like (LOC104244962), transcript variant X1, mRNA	sp|P46665|HAT14_ARATH/1.26e-71/Homeobox-leucine zipper protein HAT14 OS=Arabidopsis thaliana GN=HAT14 PE=2 SV=3	nsy:104244962/0.0/homeobox-leucine zipper protein HAT14-like isoform X1; K09338 homeobox-leucine zipper protein	At5g06710/2.70e-65/[K] KOG0483 Transcription factor HEX, contains HOX and HALZ domains	PF02183/5.4E-10/Homeobox associated leucine zipper	cellular_component:GO:0005634//nucleus;molecular_function:GO:0043565//sequence-specific DNA binding;GO:0003700//DNA binding transcription factor activity;
Unigene39301_All	549	29.4031	5.61956	2.38744	0.00123363	Up	1.03e-06	NA	XR_689531.1/0.0/PREDICTED: Nicotiana tomentosiformis uncharacterized LOC104110732 (LOC104110732), ncRNA	NA	NA	NA	NA	NA
CL3396.Contig4_All	2225	17.6246	3.35905	2.39147	0.00120389	Up	9.96e-07	XP_016464054.1/0/PREDICTED: methyl-CpG-binding domain-containing protein 13-like [Nicotiana tabacum]	XM_016608568.1/0.0/PREDICTED: Nicotiana tabacum methyl-CpG-binding domain-containing protein 13-like (LOC107787050), mRNA	sp|Q9LTJ8|MBD13_ARATH/1.93e-10/Methyl-CpG-binding domain-containing protein 13 OS=Arabidopsis thaliana GN=MBD13 PE=2 SV=1	NA	NA	PF01429/2.5E-5/Methyl-CpG binding domain	cellular_component:GO:0005634//nucleus;molecular_function:GO:0003677//DNA binding;
CL4211.Contig3_All	1121	42.0966	7.9749	2.40016	0.00108411	Up	8.89e-07	XP_019253236.1/5.54917e-171/PREDICTED: dihydroflavonol 4-reductase-like isoform X1 [Nicotiana attenuata] &gt;XP_019253237.1 PREDICTED: dihydroflavonol 4-reductase-like isoform X1 [Nicotiana attenuata] &gt;OIS98434.1 dihydroflavonol-4-reductase [Nicotiana attenuata]	XM_019397692.1/0.0/PREDICTED: Nicotiana attenuata dihydroflavonol 4-reductase-like (LOC109232046), transcript variant X2, mRNA	sp|P14720|DFRA_PETHY/2.92e-156/Dihydroflavonol 4-reductase OS=Petunia hybrida GN=DFRA PE=2 SV=2	nto:104112288/5.12e-154/dihydroflavonol-4-reductase; K13082 bifunctional dihydroflavonol 4-reductase/flavanone 4-reductase [EC:1.1.1.219 1.1.1.234]	At5g42800/5.78e-74/[V] KOG1502 Flavonol reductase/cinnamoyl-CoA reductase	PF01370/7.5E-8/NAD dependent epimerase/dehydratase family	molecular_function:GO:0003824//catalytic activity;GO:0050662//coenzyme binding;
CL16341.Contig2_All	702	18.3847	3.43363	2.4207	0.000900622	Up	7.32e-07	XP_009768246.1/4.69108e-45/PREDICTED: transcription factor CPC-like [Nicotiana sylvestris] &gt;XP_016486068.1 PREDICTED: transcription factor CPC-like [Nicotiana tabacum]	XM_016630582.1/0.0/PREDICTED: Nicotiana tabacum transcription factor CPC-like (LOC107806427), mRNA	sp|O22059|CPC_ARATH/1.81e-11/Transcription factor CPC OS=Arabidopsis thaliana GN=CPC PE=1 SV=1	bna:106345694/3.88e-10/transcription factor CPC-like isoform X1; K09422 transcription factor MYB, plant	At3g13540/1.03e-06/[K] KOG0048 Transcription factor, Myb superfamily	NA	molecular_function:GO:0003677//DNA binding;
CL17488.Contig2_All	1992	18.7542	3.49753	2.42281	0.000889236	Up	7.16e-07	NA	XM_009604065.2/0.0/PREDICTED: Nicotiana tomentosiformis basic helix-loop-helix protein A (LOC104097487), transcript variant X2, mRNA	NA	NA	NA	NA	NA
CL3405.Contig5_All	1793	126.786	23.3917	2.43833	1.51e-05	Up	9.32e-09	XP_016458441.1/2.64244e-144/PREDICTED: probable amino acid permease 7 isoform X4 [Nicotiana tabacum]	XM_016602955.1/0.0/PREDICTED: Nicotiana tabacum probable amino acid permease 7 (LOC107782112), transcript variant X5, mRNA	sp|Q9FF99|AAP7_ARATH/3.83e-80/Probable amino acid permease 7 OS=Arabidopsis thaliana GN=AAP7 PE=2 SV=1	adu:107473221/1.77e-95/probable amino acid permease 7; K14209 solute carrier family 36 (proton-coupled amino acid transporter)	At5g23810/8.96e-80/[E] KOG1303 Amino acid transporters	PF01490/6.5E-43/Transmembrane amino acid transporter protein	cellular_component:GO:0016021//integral component of membrane;
Unigene34084_All	844	66.0038	11.9339	2.46748	0.000357187	Up	2.62e-07	KRH42777.1/6.89602e-10/hypothetical protein GLYMA_08G1104001, partial [Glycine max]	XM_019392482.1/0.0/PREDICTED: Nicotiana attenuata chalcone synthase 2-like (LOC109227353), mRNA	sp|Q43188|CHS2_SOLTU/6.35e-11/Chalcone synthase 2 OS=Solanum tuberosum GN=CHS2 PE=2 SV=1	nta:107826422/1.06e-09/chalcone synthase 2-like; K00660 chalcone synthase [EC:2.3.1.74]	At5g13930/4.75e-09/[Q] LSE0252 A Chalcone synthase	NA	biological_process:GO:0008152//metabolic process;GO:0009058//biosynthetic process;molecular_function:GO:0003824//catalytic activity;GO:0016747//transferase activity, transferring acyl groups other than amino-acyl groups;
Unigene39202_All	793	19.5217	3.45905	2.49663	0.000429165	Up	3.21e-07	XP_016487460.1/2.33521e-59/PREDICTED: MYB-like transcription factor ETC3 isoform X1 [Nicotiana tabacum]	XM_016631974.1/0.0/PREDICTED: Nicotiana tabacum MYB-like transcription factor ETC1 (LOC107807565), transcript variant X1, mRNA	sp|O22059|CPC_ARATH/3.04e-14/Transcription factor CPC OS=Arabidopsis thaliana GN=CPC PE=1 SV=1	pda:103722154/3.59e-13/transcription factor TRY-like; K09422 transcription factor MYB, plant	At4g09460/4.05e-09/[K] KOG0048 Transcription factor, Myb superfamily	SM00717/1.9E-5/SANT SWI3, ADA2, N-CoR and TFIIIB'' DNA-binding domains	molecular_function:GO:0003677//DNA binding;
CL1041.Contig18_All	2623	21.1678	3.5935	2.55841	0.000221147	Up	1.6e-07	XP_009602018.1/0/PREDICTED: probable RNA polymerase II transcription factor B subunit 1-1 isoform X1 [Nicotiana tomentosiformis]	XM_009603723.2/0.0/PREDICTED: Nicotiana tomentosiformis probable RNA polymerase II transcription factor B subunit 1-1 (LOC104097189), transcript variant X1, mRNA	sp|Q3ECP0|TFB1A_ARATH/0.0/Probable RNA polymerase II transcription factor B subunit 1-1 OS=Arabidopsis thaliana GN=TFB1-1 PE=2 SV=1	nto:104097189/0.0/probable RNA polymerase II transcription factor B subunit 1-1 isoform X1; K03141 transcription initiation factor TFIIH subunit 1	At1g55750/1.98e-173/[KL] KOG2074 RNA polymerase II transcription initiation/nucleotide excision repair factor TFIIH, subunit TFB1	SM00751/0.74/domain in transcription factors and synapse-associated proteins	biological_process:GO:0006351//transcription, DNA-templated;GO:0006289//nucleotide-excision repair;cellular_component:GO:0000439//core TFIIH complex;
Unigene5418_All	4073	103.002	17.2399	2.57886	2.72e-05	Up	1.8e-08	XP_016510487.1/0/PREDICTED: uncharacterized protein LOC107827798 [Nicotiana tabacum]	XM_018775590.1/0.0/PREDICTED: Nicotiana tomentosiformis uncharacterized LOC104110135 (LOC104110135), transcript variant X8, mRNA	NA	osa:4335569/0.0/uncharacterized protein LOC4335569 isoform X1; K15255 ATP-dependent DNA helicase PIF1 [EC:3.6.4.12]	At1g54430/5.99e-176/[D] KOG0987 DNA helicase PIF1/RRM3	PF14214/7.3E-45/Helitron helicase-like domain at N-terminus	biological_process:GO:0006281//DNA repair;GO:0006310//DNA recombination;GO:0000723//telomere maintenance;molecular_function:GO:0005524//ATP binding;GO:0003678//DNA helicase activity;
Unigene42933_All	475	21.5679	3.52517	2.61312	0.000118863	Up	8.45e-08	NA	AP009561.1/0.0/Glycine max DNA, BAC clone: WBb76L15, cultivar: Williams 82	NA	NA	NA	NA	NA
Unigene35664_All	435	27.5195	4.47058	2.62192	0.000113522	Up	7.91e-08	XP_009626490.1/4.35511e-52/PREDICTED: pectin acetylesterase 8-like isoform X2 [Nicotiana tomentosiformis]	XM_016644304.1/0.0/PREDICTED: Nicotiana tabacum pectin acetylesterase 8-like (LOC107818237), transcript variant X2, mRNA	sp|Q6DBP4|PAE8_ARATH/4.69e-25/Pectin acetylesterase 8 OS=Arabidopsis thaliana GN=PAE8 PE=2 SV=1	nto:104117187/6.71e-53/pectin acetylesterase 8-like isoform X1; K19882 O-palmitoleoyl-L-serine hydrolase [EC:3.1.1.98]	At2g46930/2.97e-18/[M] KOG4287 Pectin acetylesterase and similar proteins	PF03283/7.8E-17/Pectinacetylesterase	biological_process:GO:0071555//cell wall organization;cellular_component:GO:0005618//cell wall;GO:0005576//extracellular region;molecular_function:GO:0016787//hydrolase activity;
CL2297.Contig6_All	4128	34.0758	5.29617	2.68573	5.51e-05	Up	3.79e-08	XP_009631861.1/0/PREDICTED: auxin response factor 24-like isoform X3 [Nicotiana tomentosiformis]	XM_009633566.2/0.0/PREDICTED: Nicotiana tomentosiformis auxin response factor 23-like (LOC104121549), transcript variant X4, mRNA	sp|Q8L7G0|ARFA_ARATH/1.53e-122/Auxin response factor 1 OS=Arabidopsis thaliana GN=ARF1 PE=1 SV=2	lja:Lj1g3v4764520.2/2.61e-145/Lj1g3v4764520.2; -; K14486 auxin response factor	At1g59750/3.59e-122/[TK] LSE0284 A Auxin response transcription factor	PF06507/1.1E-25/Auxin response factor	biological_process:GO:0006355//regulation of transcription, DNA-templated;GO:0009734//auxin-activated signaling pathway;GO:0006351//transcription, DNA-templated;cellular_component:GO:0005634//nucleus;molecular_function:GO:0003677//DNA binding;
CL9599.Contig5_All	5422	335.91	51.5038	2.70532	1.2e-07	Up	5.38e-11	XP_009797524.1/7.70231e-25/PREDICTED: U-box domain-containing protein 11-like [Nicotiana sylvestris]	XR_001650875.1/0.0/PREDICTED: Nicotiana tabacum uncharacterized LOC107798342 (LOC107798342), transcript variant X1, ncRNA	NA	NA	NA	NA	molecular_function:GO:0004842//ubiquitin-protein transferase activity;
CL1671.Contig4_All	1372	65.0012	9.93837	2.70938	4.36e-05	Up	2.97e-08	XP_009589956.1/1.24643e-59/PREDICTED: cysteine-rich PDZ-binding protein [Nicotiana tomentosiformis] &gt;XP_009800517.1 PREDICTED: cysteine-rich PDZ-binding protein [Nicotiana sylvestris] &gt;XP_016462175.1 PREDICTED: cysteine-rich PDZ-binding protein-like [Nicotiana tabacum] &gt;XP_016475974.1 PREDICTED: cysteine-rich PDZ-binding protein-like [Nicotiana tabacum] &gt;XP_018623249.1 PREDICTED: cyst…	XM_016620488.1/0.0/PREDICTED: Nicotiana tabacum cysteine-rich PDZ-binding protein-like (LOC107797589), mRNA	NA	NA	At1g61780/3.10e-54/[Z] KOG3476 Microtubule-associated protein CRIPT	NA	NA
CL1571.Contig12_All	2626	26.5096	4.00829	2.72545	3.33e-05	Up	2.23e-08	XP_009779958.1/0/PREDICTED: sterol 3-beta-glucosyltransferase UGT80A2-like [Nicotiana sylvestris] &gt;XP_016515709.1 PREDICTED: sterol 3-beta-glucosyltransferase UGT80A2-like [Nicotiana tabacum]	XM_016660223.1/0.0/PREDICTED: Nicotiana tabacum sterol 3-beta-glucosyltransferase UGT80A2-like (LOC107832382), mRNA	sp|Q9M8Z7|U80A2_ARATH/0.0/Sterol 3-beta-glucosyltransferase UGT80A2 OS=Arabidopsis thaliana GN=UGT80A2 PE=1 SV=1	nsy:104229080/0.0/sterol 3-beta-glucosyltransferase UGT80A2-like; K05841 sterol 3beta-glucosyltransferase [EC:2.4.1.173]	At3g07020/0.0/[GC] KOG1192 UDP-glucuronosyl and UDP-glucosyl transferase	NA	biological_process:GO:0030259//lipid glycosylation;GO:0005975//carbohydrate metabolic process;molecular_function:GO:0016758//transferase activity, transferring hexosyl groups;
Unigene17454_All	688	27.2337	3.97298	2.7771	1.81e-05	Up	1.16e-08	XP_016479757.1/8.62597e-25/PREDICTED: calcium-dependent protein kinase 8-like [Nicotiana tabacum]	XM_018771456.1/0.0/PREDICTED: Nicotiana tomentosiformis calcium-dependent protein kinase 8-like (LOC104098123), transcript variant X2, mRNA	sp|Q42438|CDPK8_ARATH/7.98e-20/Calcium-dependent protein kinase 8 OS=Arabidopsis thaliana GN=CPK8 PE=1 SV=1	nta:107801007/1.57e-25/calcium-dependent protein kinase 8-like; K13412 calcium-dependent protein kinase [EC:2.7.11.1]	At5g19450/1.90e-19/[T] KOG0032 Ca2+/calmodulin-dependent protein kinase, EF-Hand protein superfamily	NA	molecular_function:GO:0005524//ATP binding;GO:0004672//protein kinase activity;GO:0005509//calcium ion binding;
Unigene35349_All	775	30.8403	4.42456	2.80121	1.44e-05	Up	8.75e-09	XP_018624718.1/9.94447e-19/PREDICTED: tetraspanin-19-like [Nicotiana tomentosiformis]	XR_001643635.1/0.0/PREDICTED: Nicotiana tabacum uncharacterized LOC107766224 (LOC107766224), transcript variant X2, ncRNA	NA	NA	NA	NA	cellular_component:GO:0016021//integral component of membrane;
Unigene10977_All	2586	965.336	136.645	2.8206	2.97e-16	Up	7.98e-20	XP_016446467.1/1.97346e-142/PREDICTED: uncharacterized protein LOC107771574 [Nicotiana tabacum]	XR_002069424.1/0.0/PREDICTED: Nicotiana attenuata uncharacterized LOC109235630 (LOC109235630), transcript variant X4, misc_RNA	sp|Q96324|GSTFB_ARATH/5.19e-19/Glutathione S-transferase F11 OS=Arabidopsis thaliana GN=GSTF11 PE=2 SV=1	nsy:104226903/3.38e-75/LOW QUALITY PROTEIN: glutathione S-transferase F11-like; K00799 glutathione S-transferase [EC:2.5.1.18]	At3g03190/1.21e-18/[O] KOG0867 Glutathione S-transferase	PF03004/4.1E-14/Plant transposase (Ptta/En/Spm family)	NA
CL14790.Contig4_All	3501	318.158	44.8688	2.82596	1.75e-08	Up	7.23e-12	XP_009797524.1/0/PREDICTED: U-box domain-containing protein 11-like [Nicotiana sylvestris]	XM_016607358.1/0.0/PREDICTED: Nicotiana tabacum U-box domain-containing protein 10-like (LOC107785933), mRNA	sp|Q9C9A6|PUB10_ARATH/0.0/U-box domain-containing protein 10 OS=Arabidopsis thaliana GN=PUB10 PE=2 SV=1	csat:109129878/2.13e-150/U-box domain-containing protein 11-like; K08332 vacuolar protein 8	At1g71020/0.0/[S] KOG0167 FOG: Armadillo/beta-catenin-like repeats	PF04564/3.9E-19/U-box domain	molecular_function:GO:0004842//ubiquitin-protein transferase activity;
CL2762.Contig4_All	1283	29.0098	4.07716	2.83091	9.75e-06	Up	5.8e-09	XP_016463953.1/6.65764e-43/PREDICTED: uncharacterized protein LOC107786950 [Nicotiana tabacum]	XM_009802653.1/0.0/PREDICTED: Nicotiana sylvestris uncharacterized LOC104246773 (LOC104246773), mRNA	NA	NA	At1g17390/2.97e-09/[R] KOG1075 FOG: Reverse transcriptase	NA	molecular_function:GO:0003676//nucleic acid binding;
CL15366.Contig3_All	1035	34.6122	4.66469	2.89143	2.52e-06	Up	1.37e-09	XP_018629623.1/1.0966e-27/PREDICTED: uncharacterized protein LOC108946817 [Nicotiana tomentosiformis]	XM_018774107.1/0.0/PREDICTED: Nicotiana tomentosiformis uncharacterized LOC108946817 (LOC108946817), mRNA	NA	NA	NA	NA	NA
CL20065.Contig4_All	2524	309.963	41.6881	2.89439	5.5e-06	Up	3.19e-09	XP_016469253.1/0/PREDICTED: basic helix-loop-helix protein A-like isoform X1 [Nicotiana tabacum]	XM_016613770.1/0.0/PREDICTED: Nicotiana tabacum basic helix-loop-helix protein A-like (LOC107791671), transcript variant X3, mRNA	sp|E3SXU4|BHLHW_PEA/0.0/Basic helix-loop-helix protein A OS=Pisum sativum GN=BHLH PE=3 SV=1	csat:104771945/6.74e-24/transcription factor bHLH28-like; K13422 transcription factor MYC2	At4g09820/1.54e-74/[KT] LSE0107 A bHLH transcription factor	SM00353/4.9E-18/helix loop helix domain	molecular_function:GO:0046983//protein dimerization activity;
CL721.Contig3_All	2018	41.5936	5.448	2.93256	2.95e-06	Up	1.65e-09	XP_009795602.1/0/PREDICTED: beta-glucosidase 12-like [Nicotiana sylvestris]	XM_016658986.1/0.0/PREDICTED: Nicotiana tabacum beta-glucosidase 12-like (LOC107831236), mRNA	sp|B8AVF0|BGL12_ORYSI/0.0/Beta-glucosidase 12 OS=Oryza sativa subsp. indica GN=BGLU12 PE=3 SV=1	nsy:104242272/0.0/beta-glucosidase 12-like; K01188 beta-glucosidase [EC:3.2.1.21]	At2g44480/7.93e-173/[G] KOG0626 Beta-glucosidase, lactase phlorizinhydrolase, and related proteins	PF00232/2.0E-132/Glycosyl hydrolase family 1	biological_process:GO:0005975//carbohydrate metabolic process;molecular_function:GO:0004553//hydrolase activity, hydrolyzing O-glycosyl compounds;
Unigene10476_All	4283	88.0606	11.4388	2.94457	1.49e-06	Up	7.89e-10	XP_020968632.1/1.9877e-171/uncharacterized protein LOC107620598 isoform X2 [Arachis ipaensis]	XM_016579024.1/0.0/PREDICTED: Nicotiana tabacum uncharacterized LOC107760903 (LOC107760903), mRNA	NA	pda:103721930/6.43e-37/nuclear pore complex protein NUP133; K14300 nuclear pore complex protein Nup133	At2g12210/9.13e-82/[R] LSE0009 A Transposase family tnp2	PF13960/2.0E-43/Domain of unknown function (DUF4218)	NA
CL1775.Contig2_All	3019	103.419	13.0579	2.9855	1.68e-08	Up	6.84e-12	XP_016481854.1/0/PREDICTED: uncharacterized protein LOC107802797 [Nicotiana tabacum]	XM_016626368.1/0.0/PREDICTED: Nicotiana tabacum uncharacterized LOC107802797 (LOC107802797), mRNA	NA	fve:101300290/1.09e-104/uncharacterized LOC101300290; K17086 transmembrane 9 superfamily member 2/4	At3g04605/2.31e-77/[R] TWOG0131 mutator-like transposase	SM00575/9.9E-9/plant mutator transposase zinc finger	molecular_function:GO:0008270//zinc ion binding;
CL3405.Contig11_All	1899	125.121	15.7869	2.98653	2.75e-11	Up	9.97e-15	XP_009762116.1/0/PREDICTED: probable amino acid permease 7 isoform X2 [Nicotiana sylvestris] &gt;XP_016458438.1 PREDICTED: probable amino acid permease 7 isoform X2 [Nicotiana tabacum] &gt;XP_016458439.1 PREDICTED: probable amino acid permease 7 isoform X2 [Nicotiana tabacum]	XM_016602955.1/0.0/PREDICTED: Nicotiana tabacum probable amino acid permease 7 (LOC107782112), transcript variant X5, mRNA	sp|Q9FF99|AAP7_ARATH/2.03e-142/Probable amino acid permease 7 OS=Arabidopsis thaliana GN=AAP7 PE=2 SV=1	adu:107473221/3.02e-157/probable amino acid permease 7; K14209 solute carrier family 36 (proton-coupled amino acid transporter)	At5g23810/4.75e-142/[E] KOG1303 Amino acid transporters	PF01490/4.8E-68/Transmembrane amino acid transporter protein	cellular_component:GO:0016021//integral component of membrane;
Unigene32795_All	1030	43.4723	5.47665	2.98873	1.18e-06	Up	5.97e-10	XP_016492698.1/1.17591e-26/PREDICTED: polyadenylation and cleavage factor homolog 4-like [Nicotiana tabacum]	XR_001653126.1/0.0/PREDICTED: Nicotiana tabacum uncharacterized LOC107808378 (LOC107808378), ncRNA	sp|Q0WPF2|PCFS4_ARATH/1.84e-23/Polyadenylation and cleavage factor homolog 4 OS=Arabidopsis thaliana GN=PCFS4 PE=1 SV=1	nta:107812177/1.74e-27/polyadenylation and cleavage factor homolog 4-like; K14400 pre-mRNA cleavage complex 2 protein Pcf11	At2g36480/1.53e-10/[A] KOG2071 mRNA cleavage and polyadenylation factor I/II complex, subunit Pcf11	NA	molecular_function:GO:0003676//nucleic acid binding;
CL19760.Contig5_All	2199	34.9894	4.37974	2.998	1.18e-06	Up	6.08e-10	XP_019233456.1/0/PREDICTED: vacuolar amino acid transporter 1-like isoform X1 [Nicotiana attenuata]	XM_018773787.1/0.0/PREDICTED: Nicotiana tomentosiformis vacuolar amino acid transporter 1-like (LOC104105148), transcript variant X3, mRNA	sp|O80668|AVT1A_ARATH/0.0/Amino acid transporter AVT1A OS=Arabidopsis thaliana GN=AVT1A PE=2 SV=2	nta:107807431/0.0/vacuolar amino acid transporter 1-like; K15015 solute carrier family 32 (vesicular inhibitory amino acid transporter)	At5g02180/1.38e-122/[E] KOG1303 Amino acid transporters	PF01490/1.4E-56/Transmembrane amino acid transporter protein	cellular_component:GO:0016021//integral component of membrane;
CL2736.Contig4_All	3620	38.7974	4.85458	2.99854	1.21e-06	Up	6.34e-10	XP_009589214.1/0/PREDICTED: transcription factor PIF3-like [Nicotiana tomentosiformis] &gt;XP_016461230.1 PREDICTED: transcription factor PIF3-like [Nicotiana tabacum]	XR_684131.2/0.0/PREDICTED: Nicotiana tomentosiformis transcription factor PIF3-like (LOC104086604), transcript variant X5, misc_RNA	sp|O80536|PIF3_ARATH/1.03e-45/Transcription factor PIF3 OS=Arabidopsis thaliana GN=PIF3 PE=1 SV=1	nto:104086604/0.0/transcription factor PIF3-like; K12126 phytochrome-interacting factor 3	At1g09530/2.41e-45/[KT] LSE0107 A bHLH transcription factor	PF00010/1.9E-13/Helix-loop-helix DNA-binding domain	molecular_function:GO:0046983//protein dimerization activity;
CL7840.Contig4_All	2667	1888.99	230.454	3.03506	8.99e-13	Up	2.87e-16	XP_009794410.1/0/PREDICTED: phenylalanine ammonia-lyase-like [Nicotiana sylvestris]	XM_009796108.1/0.0/PREDICTED: Nicotiana sylvestris phenylalanine ammonia-lyase-like (LOC104241192), mRNA	sp|P25872|PAL1_TOBAC/0.0/Phenylalanine ammonia-lyase OS=Nicotiana tabacum GN=TPA1 PE=2 SV=1	nsy:104241192/0.0/phenylalanine ammonia-lyase-like; K10775 phenylalanine ammonia-lyase [EC:4.3.1.24]	At3g53260/0.0/[Q] KOG0222 Phenylalanine and histidine ammonia-lyase	PF00221/1.2E-152/Aromatic amino acid lyase	biological_process:GO:0009800//cinnamic acid biosynthetic process;GO:0006559//L-phenylalanine catabolic process;cellular_component:GO:0005737//cytoplasm;molecular_function:GO:0045548//phenylalanine ammonia-lyase activity;
Unigene4386_All	1469	33.4981	4.06164	3.04394	6.13e-07	Up	2.98e-10	OIT01969.1/7.46947e-10/pentatricopeptide repeat-containing protein, chloroplastic [Nicotiana attenuata]	AB604786.1/0.0/Nicotiana tabacum DNA, presumably centromeric region, BAC clone: NtBAC#2	NA	nsy:104235975/4.19e-06/isoamylase 3, chloroplastic-like; K01214 isoamylase [EC:3.2.1.68]	NA	NA	NA
CL5321.Contig1_All	2505	42.8531	5.19332	3.04467	5.21e-07	Up	2.49e-10	XP_009631480.1/4.37418e-154/PREDICTED: zinc finger BED domain-containing protein RICESLEEPER 2-like [Nicotiana tomentosiformis]	XR_001971511.1/0.0/PREDICTED: Nicotiana tomentosiformis uncharacterized LOC104107549 (LOC104107549), transcript variant X3, ncRNA	sp|Q6AVI0|RSLE2_ORYSJ/7.90e-57/Zinc finger BED domain-containing protein RICESLEEPER 2 OS=Oryza sativa subsp. japonica GN=Os03g0733400 PE=2 SV=1	pavi:110774194/9.94e-17/probable leucine-rich repeat receptor-like serine/threonine-protein kinase At3g14840; K04733 interleukin-1 receptor-associated kinase 4 [EC:2.7.11.1]	At3g62520/2.81e-90/[L] KOG1121 Tam3-transposase (Ac family)	PF14372/1.9E-24/Domain of unknown function (DUF4413)	molecular_function:GO:0003677//DNA binding;GO:0046983//protein dimerization activity;
CL4211.Contig4_All	1584	60.9336	7.36638	3.04821	7.34e-07	Up	3.67e-10	XP_019253236.1/1.22021e-104/PREDICTED: dihydroflavonol 4-reductase-like isoform X1 [Nicotiana attenuata] &gt;XP_019253237.1 PREDICTED: dihydroflavonol 4-reductase-like isoform X1 [Nicotiana attenuata] &gt;OIS98434.1 dihydroflavonol-4-reductase [Nicotiana attenuata]	XM_019397692.1/0.0/PREDICTED: Nicotiana attenuata dihydroflavonol 4-reductase-like (LOC109232046), transcript variant X2, mRNA	sp|P14720|DFRA_PETHY/1.01e-95/Dihydroflavonol 4-reductase OS=Petunia hybrida GN=DFRA PE=2 SV=2	nto:104112288/8.02e-95/dihydroflavonol-4-reductase; K13082 bifunctional dihydroflavonol 4-reductase/flavanone 4-reductase [EC:1.1.1.219 1.1.1.234]	At5g42800/4.00e-64/[V] KOG1502 Flavonol reductase/cinnamoyl-CoA reductase	PF01073/1.7E-16/3-beta hydroxysteroid dehydrogenase/isomerase family	molecular_function:GO:0003824//catalytic activity;GO:0050662//coenzyme binding;
CL1720.Contig34_All	4513	54.2207	6.55353	3.0485	7.15e-07	Up	3.53e-10	XP_016449923.1/0/PREDICTED: homeobox-leucine zipper protein HDG2-like [Nicotiana tabacum]	XR_001652507.1/0.0/PREDICTED: Nicotiana tabacum uncharacterized LOC107805768 (LOC107805768), transcript variant X18, ncRNA	sp|Q6ZAR0|ROC1_ORYSJ/1.63e-128/Homeobox-leucine zipper protein ROC1 OS=Oryza sativa subsp. japonica GN=ROC1 PE=2 SV=1	nto:104119865/0.0/homeobox-leucine zipper protein HDG2-like isoform X1; K09338 homeobox-leucine zipper protein	At4g04890/8.10e-128/[K] LSE0187 A Homeodomain protein, contains START domain	PF01852/1.7E-20/START domain	biological_process:GO:0006355//regulation of transcription, DNA-templated;cellular_component:GO:0005634//nucleus;molecular_function:GO:0008289//lipid binding;GO:0043565//sequence-specific DNA binding;
CL5651.Contig4_All	2422	106.894	12.7564	3.0669	4.09e-09	Up	1.57e-12	XP_009774646.1/0/PREDICTED: protein spinster-like [Nicotiana sylvestris] &gt;XP_009774647.1 PREDICTED: protein spinster-like [Nicotiana sylvestris] &gt;XP_016442091.1 PREDICTED: protein spinster-like isoform X1 [Nicotiana tabacum] &gt;XP_016442092.1 PREDICTED: protein spinster-like isoform X1 [Nicotiana tabacum]	XM_016586607.1/0.0/PREDICTED: Nicotiana tabacum protein spinster-like (LOC107767568), transcript variant X3, mRNA	NA	NA	At4g36790/1.25e-171/[G] KOG1330 Sugar transporter/spinster transmembrane protein	PF07690/5.0E-22/Major Facilitator Superfamily	biological_process:GO:0055085//transmembrane transport;cellular_component:GO:0016021//integral component of membrane;
CL13888.Contig6_All	1016	35.4383	4.09547	3.11321	2.29e-07	Up	1.06e-10	XP_019254305.1/4.63924e-54/PREDICTED: uncharacterized RNA-binding protein C1827.05c-like [Nicotiana attenuata]	XR_001650847.1/0.0/PREDICTED: Nicotiana tabacum uncharacterized LOC107798195 (LOC107798195), ncRNA	NA	nsy:104209968/2.21e-39/uncharacterized protein LOC104209968; K14838 nucleolar protein 15	At5g04600/1.08e-14/[R] KOG4208 Nucleolar RNA-binding protein NIFK	NA	molecular_function:GO:0003723//RNA binding;
CL14144.Contig4_All	2882	240.567	27.629	3.12218	2.89e-07	Up	1.36e-10	XP_016436565.1/0/PREDICTED: regulatory protein NPR3-like [Nicotiana tabacum] &gt;XP_016436566.1 PREDICTED: regulatory protein NPR3-like [Nicotiana tabacum] &gt;XP_016436568.1 PREDICTED: regulatory protein NPR3-like [Nicotiana tabacum] &gt;XP_016436569.1 PREDICTED: regulatory protein NPR3-like [Nicotiana tabacum]	XM_009787749.1/0.0/PREDICTED: Nicotiana sylvestris regulatory protein NPR3-like (LOC104234218), transcript variant X2, mRNA	sp|Q8L746|NPR3_ARATH/1.66e-173/Regulatory protein NPR3 OS=Arabidopsis thaliana GN=NPR3 PE=1 SV=1	nta:107762702/0.0/regulatory protein NPR3-like; K14508 regulatory protein NPR1	At5g45110/2.57e-169/[R] KOG0504 FOG: Ankyrin repeat	PF12796/3.4E-7/Ankyrin repeats (3 copies)	NA
CL11503.Contig1_All	6605	634.595	69.1554	3.19792	1.21e-07	Up	5.55e-11	NA	NA	NA	NA	NA	PF01660/2.7E-73/Viral methyltransferase	NA
CL12809.Contig12_All	595	45.1419	4.78521	3.23781	4.06e-08	Up	1.74e-11	XP_019231253.1/6.24762e-07/PREDICTED: isoamylase 3, chloroplastic isoform X1 [Nicotiana attenuata]	XR_001968605.1/0.0/PREDICTED: Nicotiana tomentosiformis uncharacterized LOC108944540 (LOC108944540), ncRNA	NA	nta:107771936/4.59e-07/isoamylase 3, chloroplastic; K01214 isoamylase [EC:3.2.1.68]	NA	NA	NA
CL721.Contig8_All	1817	131.073	13.8234	3.24519	5.04e-08	Up	2.23e-11	XP_009795602.1/0/PREDICTED: beta-glucosidase 12-like [Nicotiana sylvestris]	XM_009797300.1/0.0/PREDICTED: Nicotiana sylvestris beta-glucosidase 12-like (LOC104242272), mRNA	sp|Q5Z9Z0|BGL24_ORYSJ/1.11e-144/Beta-glucosidase 24 OS=Oryza sativa subsp. japonica GN=BGLU24 PE=2 SV=1	nsy:104242272/0.0/beta-glucosidase 12-like; K01188 beta-glucosidase [EC:3.2.1.21]	At2g44480/3.95e-139/[G] KOG0626 Beta-glucosidase, lactase phlorizinhydrolase, and related proteins	PF00232/4.9E-74/Glycosyl hydrolase family 1	biological_process:GO:0005975//carbohydrate metabolic process;molecular_function:GO:0004553//hydrolase activity, hydrolyzing O-glycosyl compounds;
CL1626.Contig7_All	4531	47.0914	4.82203	3.28775	1.86e-08	Up	7.85e-12	XP_016437805.1/0/PREDICTED: uncharacterized protein LOC107763822 [Nicotiana tabacum]	XR_001650502.1/0.0/PREDICTED: Nicotiana tabacum uncharacterized LOC107796744 (LOC107796744), transcript variant X2, ncRNA	sp|P10978|POLX_TOBAC/1.81e-45/Retrovirus-related Pol polyprotein from transposon TNT 1-94 OS=Nicotiana tabacum PE=2 SV=1	thj:104808371/1.38e-82/uncharacterized protein LOC104808371; K12447 UDP-sugar pyrophosphorylase [EC:2.7.7.64]	At1g36620/7.12e-103/[R] KOG0017 FOG: Transposon-encoded proteins with TYA, reverse transcriptase, integrase domains in various combinations	NA	NA
CL4559.Contig6_All	2542	130.944	13.0031	3.33202	1.25e-08	Up	4.99e-12	XP_016502778.1/3.52039e-82/PREDICTED: transcription factor MYB3-like [Nicotiana tabacum]	XM_009598380.2/0.0/PREDICTED: Nicotiana tomentosiformis transcription factor MYB3-like (LOC104092716), mRNA	sp|Q9SZP1|MYB4_ARATH/3.47e-40/Transcription repressor MYB4 OS=Arabidopsis thaliana GN=MYB4 PE=1 SV=1	nta:107820930/5.22e-83/transcription factor MYB3-like; K09422 transcription factor MYB, plant	At4g38620/8.11e-40/[K] KOG0048 Transcription factor, Myb superfamily	PF00249/2.6E-17/Myb-like DNA-binding domain	molecular_function:GO:0003677//DNA binding;
CL20278.Contig1_All	11289	549.448	54.3246	3.33831	1.46e-12	Up	4.98e-16	XP_016484601.1/0/PREDICTED: uncharacterized protein LOC107805125 [Nicotiana tabacum]	XM_016629115.1/0.0/PREDICTED: Nicotiana tabacum uncharacterized LOC107805125 (LOC107805125), mRNA	sp|Q75HY5|RSLE3_ORYSJ/8.01e-61/Zinc finger BED domain-containing protein RICESLEEPER 3 OS=Oryza sativa subsp. japonica GN=Os05g0583200 PE=2 SV=1	thj:104807150/1.08e-53/uncharacterized protein LOC104807150 isoform X1; K18195 rhamnogalacturonan endolyase [EC:4.2.2.23]	At3g62520/2.68e-90/[L] KOG1121 Tam3-transposase (Ac family)	NA	molecular_function:GO:0003677//DNA binding;GO:0046983//protein dimerization activity;
Unigene5400_All	2305	1016.07	100.395	3.33924	4.39e-27	Up	8.27e-31	XP_009791283.1/1.03879e-153/PREDICTED: uncharacterized protein LOC104238578 isoform X2 [Nicotiana sylvestris]	XM_009792981.1/0.0/PREDICTED: Nicotiana sylvestris uncharacterized LOC104238578 (LOC104238578), transcript variant X5, mRNA	sp|Q96324|GSTFB_ARATH/4.51e-19/Glutathione S-transferase F11 OS=Arabidopsis thaliana GN=GSTF11 PE=2 SV=1	nsy:104226903/2.96e-75/LOW QUALITY PROTEIN: glutathione S-transferase F11-like; K00799 glutathione S-transferase [EC:2.5.1.18]	At3g03190/1.05e-18/[O] KOG0867 Glutathione S-transferase	PF03004/3.1E-14/Plant transposase (Ptta/En/Spm family)	NA
CL721.Contig7_All	1303	50.0216	4.88718	3.35548	6.62e-09	Up	2.59e-12	XP_016514472.1/9.35111e-51/PREDICTED: beta-glucosidase 12-like [Nicotiana tabacum]	XM_009797300.1/0.0/PREDICTED: Nicotiana sylvestris beta-glucosidase 12-like (LOC104242272), mRNA	sp|Q7XKV5|BGL11_ORYSJ/3.78e-15/Beta-glucosidase 11 OS=Oryza sativa subsp. japonica GN=BGLU11 PE=3 SV=2	nta:107831236/1.58e-51/beta-glucosidase 12-like; K01188 beta-glucosidase [EC:3.2.1.21]	At5g44640/4.21e-13/[G] KOG0626 Beta-glucosidase, lactase phlorizinhydrolase, and related proteins	PF00232/2.8E-17/Glycosyl hydrolase family 1	biological_process:GO:0005975//carbohydrate metabolic process;molecular_function:GO:0004553//hydrolase activity, hydrolyzing O-glycosyl compounds;
CL4559.Contig1_All	2897	43.895	4.02235	3.44795	1.09e-09	Up	4.03e-13	XP_016502778.1/1.85135e-50/PREDICTED: transcription factor MYB3-like [Nicotiana tabacum]	XM_009598380.2/0.0/PREDICTED: Nicotiana tomentosiformis transcription factor MYB3-like (LOC104092716), mRNA	sp|Q9S9K9|MYB3_ARATH/1.22e-36/Transcription factor MYB3 OS=Arabidopsis thaliana GN=MYB3 PE=1 SV=1	nta:107820930/2.75e-51/transcription factor MYB3-like; K09422 transcription factor MYB, plant	At1g22640/2.86e-36/[K] KOG0048 Transcription factor, Myb superfamily	SM00717/3.7E-11/SANT SWI3, ADA2, N-CoR and TFIIIB'' DNA-binding domains	biological_process:GO:0030154//cell differentiation;GO:0006357//regulation of transcription from RNA polymerase II promoter;cellular_component:GO:0005634//nucleus;molecular_function:GO:0000981//RNA polymerase II transcription factor activity, sequence-specific DNA binding;GO:0003677//DNA binding;GO:0044212//transcription regulatory region DNA binding;GO:0043565//sequence-specific DNA binding;GO:0…
Unigene3912_All	3182	70.5514	6.45823	3.44947	1.83e-09	Up	6.92e-13	XP_009794258.1/4.58373e-33/PREDICTED: uncharacterized protein LOC104241049 [Nicotiana sylvestris]	XR_001651626.1/0.0/PREDICTED: Nicotiana tabacum uncharacterized LOC107801371 (LOC107801371), transcript variant X12, misc_RNA	NA	NA	NA	NA	NA
Unigene13518_All	983	111.475	9.54597	3.54568	1.15e-12	Up	3.82e-16	XP_009787972.1/3.56235e-110/PREDICTED: geraniol 8-hydroxylase-like [Nicotiana sylvestris]	XM_009789670.1/0.0/PREDICTED: Nicotiana sylvestris geraniol 8-hydroxylase-like (LOC104235844), mRNA	sp|Q8VWZ7|C76B6_CATRO/5.94e-53/Geraniol 8-hydroxylase OS=Catharanthus roseus GN=CYP76B6 PE=1 SV=1	sot:102597477/3.09e-69/geraniol 8-hydroxylase-like; K20556 cytochrome P450 family 76 subfamily C	At2g45560/2.32e-29/[Q] KOG0156 Cytochrome P450 CYP2 subfamily	PF00067/2.9E-16/Cytochrome P450	cellular_component:GO:0016021//integral component of membrane;molecular_function:GO:0016705//oxidoreductase activity, acting on paired donors, with incorporation or reduction of molecular oxygen;GO:0020037//heme binding;GO:0005506//iron ion binding;
Unigene31759_All	992	76.8424	5.95988	3.68855	4.75e-12	Up	1.65e-15	XP_009762114.1/3.52941e-68/PREDICTED: probable amino acid permease 7 isoform X1 [Nicotiana sylvestris] &gt;XP_016458436.1 PREDICTED: probable amino acid permease 7 isoform X1 [Nicotiana tabacum]	XM_016602950.1/0.0/PREDICTED: Nicotiana tabacum probable amino acid permease 7 (LOC107782112), transcript variant X1, mRNA	sp|Q9FF99|AAP7_ARATH/6.84e-26/Probable amino acid permease 7 OS=Arabidopsis thaliana GN=AAP7 PE=2 SV=1	ccaj:109803635/1.12e-20/probable amino acid permease 7; K14209 solute carrier family 36 (proton-coupled amino acid transporter)	At5g23810/1.60e-25/[E] KOG1303 Amino acid transporters	PF01490/2.5E-18/Transmembrane amino acid transporter protein	cellular_component:GO:0016021//integral component of membrane;
Unigene16652_All	1168	77.7841	5.94111	3.71067	1.05e-12	Up	3.43e-16	NA	XR_710963.1/0.0/PREDICTED: Nicotiana sylvestris uncharacterized LOC104226922 (LOC104226922), transcript variant X3, ncRNA	NA	NA	NA	NA	NA
CL11386.Contig3_All	2696	84.1865	6.25416	3.7507	7.77e-12	Up	2.76e-15	XP_009772991.1/0/PREDICTED: protein kinase 2A, chloroplastic-like isoform X2 [Nicotiana sylvestris]	XM_009774689.1/0.0/PREDICTED: Nicotiana sylvestris protein kinase 2A, chloroplastic-like (LOC104223277), transcript variant X2, mRNA	sp|O49839|PBL2_ARATH/2.34e-148/Probable serine/threonine-protein kinase PBL2 OS=Arabidopsis thaliana GN=PBL2 PE=1 SV=1	hbr:110662630/2.86e-164/probable serine/threonine-protein kinase PBL2 isoform X1; K04733 interleukin-1 receptor-associated kinase 4 [EC:2.7.11.1]	At1g14370/5.47e-148/[T] KOG1187 Serine/threonine protein kinase	PF00069/3.6E-48/Protein kinase domain	molecular_function:GO:0004674//protein serine/threonine kinase activity;GO:0005524//ATP binding;
Unigene38193_All	1596	82.0555	5.73412	3.83896	1.73e-13	Up	5.39e-17	OUZ99977.1/1.70538e-11/Aspartate/other aminotransferase [Macleaya cordata]	XR_711981.1/0.0/PREDICTED: Nicotiana sylvestris uncharacterized LOC104230925 (LOC104230925), ncRNA	NA	NA	NA	NA	cellular_component:GO:0016021//integral component of membrane;
CL11386.Contig2_All	2977	89.7508	5.18429	4.11371	2.7e-15	Up	7.63e-19	XP_016452367.1/0/PREDICTED: protein kinase 2A, chloroplastic-like [Nicotiana tabacum]	XM_009774688.1/0.0/PREDICTED: Nicotiana sylvestris protein kinase 2A, chloroplastic-like (LOC104223277), transcript variant X1, mRNA	sp|O49839|PBL2_ARATH/9.99e-148/Probable serine/threonine-protein kinase PBL2 OS=Arabidopsis thaliana GN=PBL2 PE=1 SV=1	hbr:110662630/1.96e-163/probable serine/threonine-protein kinase PBL2 isoform X1; K04733 interleukin-1 receptor-associated kinase 4 [EC:2.7.11.1]	At1g14370/2.34e-147/[T] KOG1187 Serine/threonine protein kinase	SM00220/2.3E-46/Serine/Threonine protein kinases, catalytic domain	molecular_function:GO:0004674//protein serine/threonine kinase activity;GO:0005524//ATP binding;
CL4559.Contig2_All	4561	466.301	24.2315	4.26631	2.34e-16	Up	6.11e-20	XP_009596675.1/3.31406e-38/PREDICTED: transcription factor MYB3-like [Nicotiana tomentosiformis]	XR_001652763.1/0.0/PREDICTED: Nicotiana tabacum uncharacterized LOC107806809 (LOC107806809), transcript variant X3, misc_RNA	sp|Q9SEI0|WER_ARATH/2.29e-14/Transcription factor WER OS=Arabidopsis thaliana GN=WER PE=1 SV=1	nto:104092716/5.49e-39/transcription factor MYB3-like; K09422 transcription factor MYB, plant	At5g14750/5.36e-14/[K] KOG0048 Transcription factor, Myb superfamily	NA	molecular_function:GO:0003677//DNA binding;
CL20065.Contig5_All	3644	163.891	8.39308	4.28739	1.92e-16	Up	4.87e-20	XP_016469253.1/0/PREDICTED: basic helix-loop-helix protein A-like isoform X1 [Nicotiana tabacum]	XM_016613767.1/0.0/PREDICTED: Nicotiana tabacum basic helix-loop-helix protein A-like (LOC107791671), transcript variant X1, mRNA	sp|E3SXU4|BHLHW_PEA/5.38e-122/Basic helix-loop-helix protein A OS=Pisum sativum GN=BHLH PE=3 SV=1	pda:103711767/2.88e-16/transcription factor MYC2; K13422 transcription factor MYC2	At4g09820/3.30e-44/[KT] LSE0107 A bHLH transcription factor	SM00353/4.9E-18/helix loop helix domain	molecular_function:GO:0046983//protein dimerization activity;
CL20065.Contig6_All	5747	236.938	11.8543	4.32103	4.77e-18	Up	1.07e-21	NP_001312452.1/0/basic helix-loop-helix protein A-like [Nicotiana tabacum] &gt;AEE99258.1 anthocyanin 1b [Nicotiana tabacum]	XM_016613770.1/0.0/PREDICTED: Nicotiana tabacum basic helix-loop-helix protein A-like (LOC107791671), transcript variant X3, mRNA	sp|E3SXU4|BHLHW_PEA/1.70e-110/Basic helix-loop-helix protein A OS=Pisum sativum GN=BHLH PE=3 SV=1	nta:107825769/2.71e-15/transcription factor MYC3-like; K13422 transcription factor MYC2	At4g09820/6.85e-44/[KT] LSE0107 A bHLH transcription factor	SM00353/4.9E-18/helix loop helix domain	molecular_function:GO:0046983//protein dimerization activity;
CL4559.Contig3_All	4042	278.144	11.5797	4.58617	1.55e-19	Up	3.37e-23	XP_009596675.1/2.91424e-38/PREDICTED: transcription factor MYB3-like [Nicotiana tomentosiformis]	XM_016647292.1/0.0/PREDICTED: Nicotiana tabacum transcription factor MYB3-like (LOC107820930), mRNA	sp|Q9SEI0|WER_ARATH/9.71e-19/Transcription factor WER OS=Arabidopsis thaliana GN=WER PE=1 SV=1	nto:104092716/4.83e-39/transcription factor MYB3-like; K09422 transcription factor MYB, plant	At5g14750/2.27e-18/[K] KOG0048 Transcription factor, Myb superfamily	NA	molecular_function:GO:0003677//DNA binding;
CL4559.Contig5_All	900	441.771	17.0376	4.6965	2.37e-21	Up	4.82e-25	XP_016502778.1/9.82882e-85/PREDICTED: transcription factor MYB3-like [Nicotiana tabacum]	XM_009598380.2/0.0/PREDICTED: Nicotiana tomentosiformis transcription factor MYB3-like (LOC104092716), mRNA	sp|Q9SZP1|MYB4_ARATH/1.27e-37/Transcription repressor MYB4 OS=Arabidopsis thaliana GN=MYB4 PE=1 SV=1	nta:107820930/1.46e-85/transcription factor MYB3-like; K09422 transcription factor MYB, plant	At4g38620/2.98e-37/[K] KOG0048 Transcription factor, Myb superfamily	SM00717/4.1E-15/SANT SWI3, ADA2, N-CoR and TFIIIB'' DNA-binding domains	molecular_function:GO:0003677//DNA binding;
CL20065.Contig3_All	3074	415.347	15.8357	4.71307	2.52e-20	Up	5.3e-24	NP_001312452.1/0/basic helix-loop-helix protein A-like [Nicotiana tabacum] &gt;AEE99258.1 anthocyanin 1b [Nicotiana tabacum]	XM_009604051.2/0.0/PREDICTED: Nicotiana tomentosiformis basic helix-loop-helix protein A (LOC104097487), transcript variant X1, mRNA	sp|E3SXU4|BHLHW_PEA/0.0/Basic helix-loop-helix protein A OS=Pisum sativum GN=BHLH PE=3 SV=1	thj:104814446/8.78e-27/transcription factor MYC2-like isoform X2; K13422 transcription factor MYC2	At4g09820/1.73e-74/[KT] LSE0107 A bHLH transcription factor	SM00353/4.9E-18/helix loop helix domain	molecular_function:GO:0046983//protein dimerization activity;
Unigene9032_All	3970	510.012	15.8059	5.012	1.17e-30	Up	1.79e-34	XP_009775627.1/7.22632e-161/PREDICTED: uncharacterized protein LOC104225506 [Nicotiana sylvestris]	XR_002069423.1/0.0/PREDICTED: Nicotiana attenuata uncharacterized LOC109235630 (LOC109235630), transcript variant X3, misc_RNA	sp|Q96324|GSTFB_ARATH/2.21e-47/Glutathione S-transferase F11 OS=Arabidopsis thaliana GN=GSTF11 PE=2 SV=1	nto:104121360/5.92e-107/glutathione S-transferase F11; K00799 glutathione S-transferase [EC:2.5.1.18]	At3g03190/5.17e-47/[O] KOG0867 Glutathione S-transferase	PF00043/1.8E-12/Glutathione S-transferase, C-terminal domain	NA
Unigene56315_All	3000	729.935	21.2585	5.10166	1.13e-25	Up	2.21e-29	XP_016502778.1/4.49441e-53/PREDICTED: transcription factor MYB3-like [Nicotiana tabacum]	XM_016647292.1/0.0/PREDICTED: Nicotiana tabacum transcription factor MYB3-like (LOC107820930), mRNA	sp|Q42379|MYB7_ARATH/1.89e-38/Transcription factor MYB7 OS=Arabidopsis thaliana GN=MYB7 PE=1 SV=1	nta:107820930/6.67e-54/transcription factor MYB3-like; K09422 transcription factor MYB, plant	At2g16720/4.42e-38/[K] KOG0048 Transcription factor, Myb superfamily	PF00249/1.3E-15/Myb-like DNA-binding domain	biological_process:GO:0030154//cell differentiation;GO:0006357//regulation of transcription from RNA polymerase II promoter;cellular_component:GO:0005634//nucleus;molecular_function:GO:0000981//RNA polymerase II transcription factor activity, sequence-specific DNA binding;GO:0003677//DNA binding;GO:0044212//transcription regulatory region DNA binding;GO:0043565//sequence-specific DNA binding;GO:0…
CL20065.Contig9_All	4638	270.001	7.21714	5.22539	3.97e-28	Up	7.21e-32	XP_016469253.1/0/PREDICTED: basic helix-loop-helix protein A-like isoform X1 [Nicotiana tabacum]	XM_016613767.1/0.0/PREDICTED: Nicotiana tabacum basic helix-loop-helix protein A-like (LOC107791671), transcript variant X1, mRNA	sp|E3SXU4|BHLHW_PEA/9.91e-140/Basic helix-loop-helix protein A OS=Pisum sativum GN=BHLH PE=3 SV=1	aip:107636116/2.65e-22/transcription factor EGL1-like isoform X1; K01772 protoporphyrin/coproporphyrin ferrochelatase [EC:4.99.1.1 4.99.1.9]	At4g09820/2.34e-46/[KT] LSE0107 A bHLH transcription factor	SM00353/4.9E-18/helix loop helix domain	molecular_function:GO:0046983//protein dimerization activity;
CL4559.Contig7_All	2058	736.165	17.7832	5.37145	1.02e-30	Up	1.48e-34	XP_016502778.1/6.58599e-120/PREDICTED: transcription factor MYB3-like [Nicotiana tabacum]	XM_009598380.2/0.0/PREDICTED: Nicotiana tomentosiformis transcription factor MYB3-like (LOC104092716), mRNA	sp|Q9S9K9|MYB3_ARATH/1.20e-60/Transcription factor MYB3 OS=Arabidopsis thaliana GN=MYB3 PE=1 SV=1	nta:107820930/9.77e-121/transcription factor MYB3-like; K09422 transcription factor MYB, plant	At1g22640/2.81e-60/[K] KOG0048 Transcription factor, Myb superfamily	SM00717/4.1E-15/SANT SWI3, ADA2, N-CoR and TFIIIB'' DNA-binding domains	molecular_function:GO:0003677//DNA binding;
CL20065.Contig8_All	2542	884.082	20.9766	5.39733	2.12e-28	Up	3.7e-32	XP_016469253.1/0/PREDICTED: basic helix-loop-helix protein A-like isoform X1 [Nicotiana tabacum]	XM_016613767.1/0.0/PREDICTED: Nicotiana tabacum basic helix-loop-helix protein A-like (LOC107791671), transcript variant X1, mRNA	sp|E3SXU4|BHLHW_PEA/0.0/Basic helix-loop-helix protein A OS=Pisum sativum GN=BHLH PE=3 SV=1	thj:104814446/5.04e-27/transcription factor MYC2-like isoform X2; K13422 transcription factor MYC2	At4g09820/7.35e-76/[KT] LSE0107 A bHLH transcription factor	PF00010/1.1E-11/Helix-loop-helix DNA-binding domain	molecular_function:GO:0046983//protein dimerization activity;
CL18743.Contig14_All	4190	471.973	11.1459	5.40412	1.59e-29	Up	2.66e-33	XP_016443218.1/0/PREDICTED: TMV resistance protein N-like isoform X1 [Nicotiana tabacum]	XM_016587732.1/0.0/PREDICTED: Nicotiana tabacum TMV resistance protein N-like (LOC107768612), transcript variant X1, mRNA	NA	NA	NA	NA	biological_process:GO:0007165//signal transduction;molecular_function:GO:0043531//ADP binding;
CL721.Contig6_All	1930	859.298	19.1569	5.48722	1.03e-29	Up	1.64e-33	XP_009795602.1/0/PREDICTED: beta-glucosidase 12-like [Nicotiana sylvestris]	XM_016658986.1/0.0/PREDICTED: Nicotiana tabacum beta-glucosidase 12-like (LOC107831236), mRNA	sp|B8AVF0|BGL12_ORYSI/0.0/Beta-glucosidase 12 OS=Oryza sativa subsp. indica GN=BGLU12 PE=3 SV=1	nsy:104242272/0.0/beta-glucosidase 12-like; K01188 beta-glucosidase [EC:3.2.1.21]	At2g44480/0.0/[G] KOG0626 Beta-glucosidase, lactase phlorizinhydrolase, and related proteins	PF00232/2.5E-156/Glycosyl hydrolase family 1	biological_process:GO:0005975//carbohydrate metabolic process;molecular_function:GO:0004553//hydrolase activity, hydrolyzing O-glycosyl compounds;
CL13975.Contig1_All	645	659.086	12.7119	5.69622	5.75e-42	Up	6.67e-46	NP_001312183.1/6.58464e-65/leucoanthocyanidin dioxygenase-like [Nicotiana tabacum] &gt;XP_009776119.1 PREDICTED: leucoanthocyanidin dioxygenase [Nicotiana sylvestris] &gt;BAM37962.1 anthocyanidin synthase [Nicotiana tabacum]	JQ866631.1/0.0/Nicotiana tabacum anthocyanidin synthase 2 (ANS2) gene, complete cds	sp|P51092|LDOX_PETHY/3.93e-59/Leucoanthocyanidin dioxygenase OS=Petunia hybrida GN=ANT17 PE=2 SV=1	nsy:104225943/9.77e-66/leucoanthocyanidin dioxygenase; K05277 leucoanthocyanidin dioxygenase [EC:1.14.11.19]	At4g22880/1.20e-44/[QR] KOG0143 Iron/ascorbate family oxidoreductases	PF14226/1.2E-20/non-haem dioxygenase in morphine synthesis N-terminal	molecular_function:GO:0046872//metal ion binding;GO:0051213//dioxygenase activity;GO:0016491//oxidoreductase activity;
CL20065.Contig10_All	4073	582.597	11.0807	5.71638	4.5e-35	Up	6.21e-39	NP_001312452.1/0/basic helix-loop-helix protein A-like [Nicotiana tabacum] &gt;AEE99258.1 anthocyanin 1b [Nicotiana tabacum]	XM_016613770.1/0.0/PREDICTED: Nicotiana tabacum basic helix-loop-helix protein A-like (LOC107791671), transcript variant X3, mRNA	sp|E3SXU5|BHLHM_PEA/7.83e-77/Truncated basic helix-loop-helix protein A OS=Pisum sativum GN=BHLH PE=3 SV=1	aip:107636116/3.07e-22/transcription factor EGL1-like isoform X1; K01772 protoporphyrin/coproporphyrin ferrochelatase [EC:4.99.1.1 4.99.1.9]	At4g09820/2.88e-63/[KT] LSE0107 A bHLH transcription factor	SM00353/4.9E-18/helix loop helix domain	molecular_function:GO:0046983//protein dimerization activity;
CL1946.Contig3_All	2269	344.886	5.92561	5.86301	1.42e-39	Up	1.75e-43	XP_009614057.1/0/PREDICTED: protein DETOXIFICATION 35-like [Nicotiana tomentosiformis] &gt;XP_016454850.1 PREDICTED: protein DETOXIFICATION 35-like [Nicotiana tabacum]	XM_016599364.1/0.0/PREDICTED: Nicotiana tabacum protein DETOXIFICATION 35-like (LOC107779026), mRNA	sp|F4JTB3|DTX35_ARATH/0.0/Protein DETOXIFICATION 35 OS=Arabidopsis thaliana GN=DTX35 PE=1 SV=1	nto:104107061/0.0/protein DETOXIFICATION 35-like; K03327 multidrug resistance protein, MATE family	At4g25640/0.0/[R] KOG1347 Uncharacterized membrane protein, predicted efflux pump	PF01554/2.9E-22/MatE	cellular_component:GO:0016021//integral component of membrane;molecular_function:GO:0015238//drug transmembrane transporter activity;GO:0015297//antiporter activity;
CL1946.Contig1_All	3956	662.636	8.91788	6.21537	8.23e-44	Up	8.96e-48	XP_009614057.1/0/PREDICTED: protein DETOXIFICATION 35-like [Nicotiana tomentosiformis] &gt;XP_016454850.1 PREDICTED: protein DETOXIFICATION 35-like [Nicotiana tabacum]	XM_009615762.2/0.0/PREDICTED: Nicotiana tomentosiformis protein DETOXIFICATION 35-like (LOC104107061), mRNA	sp|F4JTB3|DTX35_ARATH/0.0/Protein DETOXIFICATION 35 OS=Arabidopsis thaliana GN=DTX35 PE=1 SV=1	nto:104107061/0.0/protein DETOXIFICATION 35-like; K03327 multidrug resistance protein, MATE family	At4g25640/4.64e-166/[R] KOG1347 Uncharacterized membrane protein, predicted efflux pump	PF01554/2.0E-22/MatE	cellular_component:GO:0016021//integral component of membrane;molecular_function:GO:0015238//drug transmembrane transporter activity;GO:0015297//antiporter activity;
CL20065.Contig2_All	3357	663.231	8.23313	6.33193	1.4e-46	Up	1.42e-50	XP_016469253.1/0/PREDICTED: basic helix-loop-helix protein A-like isoform X1 [Nicotiana tabacum]	XM_016613770.1/0.0/PREDICTED: Nicotiana tabacum basic helix-loop-helix protein A-like (LOC107791671), transcript variant X3, mRNA	sp|E3SXU4|BHLHW_PEA/7.47e-114/Basic helix-loop-helix protein A OS=Pisum sativum GN=BHLH PE=3 SV=1	aip:107636116/2.13e-22/transcription factor EGL1-like isoform X1; K01772 protoporphyrin/coproporphyrin ferrochelatase [EC:4.99.1.1 4.99.1.9]	At4g09820/1.41e-63/[KT] LSE0107 A bHLH transcription factor	SM00353/4.9E-18/helix loop helix domain	molecular_function:GO:0046983//protein dimerization activity;
CL7483.Contig4_All	757	970.715	11.5509	6.39297	4.76e-47	Up	4.49e-51	OIT28802.1/2.21899e-98/cytochrome b5 isoform d [Nicotiana attenuata]	XM_009796943.1/0.0/PREDICTED: Nicotiana sylvestris cytochrome b5 (LOC104241966), mRNA	sp|Q9ZWT2|CYB5D_ARATH/1.95e-32/Cytochrome B5 isoform D OS=Arabidopsis thaliana GN=CYTB5-D PE=1 SV=1	thj:104817024/1.88e-16/nitrate reductase [NADH] 2; K10534 nitrate reductase (NAD(P)H) [EC:1.7.1.1 1.7.1.2 1.7.1.3]	At5g48810/4.58e-32/[C] KOG0537 Cytochrome b5	PF00173/5.1E-24/Cytochrome b5-like Heme/Steroid binding domain	cellular_component:GO:0016021//integral component of membrane;molecular_function:GO:0046872//metal ion binding;GO:0020037//heme binding;
CL20065.Contig1_All	4629	648.977	7.38693	6.45705	6.78e-50	Up	5.41e-54	NP_001312452.1/0/basic helix-loop-helix protein A-like [Nicotiana tabacum] &gt;AEE99258.1 anthocyanin 1b [Nicotiana tabacum]	XM_016613770.1/0.0/PREDICTED: Nicotiana tabacum basic helix-loop-helix protein A-like (LOC107791671), transcript variant X3, mRNA	sp|E3SXU4|BHLHW_PEA/2.81e-131/Basic helix-loop-helix protein A OS=Pisum sativum GN=BHLH PE=3 SV=1	aip:107636116/2.65e-22/transcription factor EGL1-like isoform X1; K01772 protoporphyrin/coproporphyrin ferrochelatase [EC:4.99.1.1 4.99.1.9]	At4g09820/2.33e-46/[KT] LSE0107 A bHLH transcription factor	SM00353/4.9E-18/helix loop helix domain	molecular_function:GO:0046983//protein dimerization activity;
Unigene6609_All	3986	878.269	9.2221	6.57342	1.02e-50	Up	7.42e-55	XP_009775627.1/2.83987e-163/PREDICTED: uncharacterized protein LOC104225506 [Nicotiana sylvestris]	XM_016624685.1/0.0/PREDICTED: Nicotiana tabacum uncharacterized LOC107801371 (LOC107801371), transcript variant X5, mRNA	sp|Q96324|GSTFB_ARATH/2.22e-47/Glutathione S-transferase F11 OS=Arabidopsis thaliana GN=GSTF11 PE=2 SV=1	nto:104121360/6.32e-107/glutathione S-transferase F11; K00799 glutathione S-transferase [EC:2.5.1.18]	At3g03190/5.20e-47/[O] KOG0867 Glutathione S-transferase	PF00043/1.8E-12/Glutathione S-transferase, C-terminal domain	NA
CL7483.Contig2_All	1592	1094.12	11.4088	6.58348	1.06e-49	Up	9.24e-54	XP_009795245.1/9.79477e-76/PREDICTED: cytochrome b5 [Nicotiana sylvestris] &gt;XP_016485365.1 PREDICTED: cytochrome b5-like [Nicotiana tabacum]	XM_009796943.1/0.0/PREDICTED: Nicotiana sylvestris cytochrome b5 (LOC104241966), mRNA	sp|Q42342|CYB5E_ARATH/8.67e-18/Cytochrome b5 isoform E OS=Arabidopsis thaliana GN=CYTB5-E PE=1 SV=2	bdi:100827784/4.41e-07/nitrate reductase [NAD(P)H]; K10534 nitrate reductase (NAD(P)H) [EC:1.7.1.1 1.7.1.2 1.7.1.3]	At5g53560/2.03e-17/[C] KOG0537 Cytochrome b5	PF00173/7.2E-14/Cytochrome b5-like Heme/Steroid binding domain	cellular_component:GO:0016021//integral component of membrane;molecular_function:GO:0046872//metal ion binding;GO:0020037//heme binding;
CL20065.Contig7_All	2327	1074.47	9.67078	6.79577	3.26e-55	Up	2.13e-59	XP_016469256.1/0/PREDICTED: basic helix-loop-helix protein A-like isoform X3 [Nicotiana tabacum]	XM_016613770.1/0.0/PREDICTED: Nicotiana tabacum basic helix-loop-helix protein A-like (LOC107791671), transcript variant X3, mRNA	sp|E3SXU4|BHLHW_PEA/0.0/Basic helix-loop-helix protein A OS=Pisum sativum GN=BHLH PE=3 SV=1	aip:107636116/9.03e-23/transcription factor EGL1-like isoform X1; K01772 protoporphyrin/coproporphyrin ferrochelatase [EC:4.99.1.1 4.99.1.9]	At4g09820/6.35e-66/[KT] LSE0107 A bHLH transcription factor	PF14215/1.6E-36/bHLH-MYC and R2R3-MYB transcription factors N-terminal	molecular_function:GO:0046983//protein dimerization activity;
Unigene4558_All	5026	4368.97	35.5775	6.94019	1.46e-75	Up	6.34e-80	XP_016486620.1/0/PREDICTED: uncharacterized protein LOC107806861 [Nicotiana tabacum]	XM_016579024.1/0.0/PREDICTED: Nicotiana tabacum uncharacterized LOC107760903 (LOC107760903), mRNA	sp|Q96324|GSTFB_ARATH/2.44e-47/Glutathione S-transferase F11 OS=Arabidopsis thaliana GN=GSTF11 PE=2 SV=1	nto:104121360/1.12e-105/glutathione S-transferase F11; K00799 glutathione S-transferase [EC:2.5.1.18]	At2g12210/2.94e-85/[R] LSE0009 A Transposase family tnp2	PF13960/4.7E-30/Domain of unknown function (DUF4218)	NA
CL7483.Contig1_All	1474	1411.04	11.3776	6.95442	3.2e-59	Up	1.86e-63	XP_009795245.1/7.58851e-77/PREDICTED: cytochrome b5 [Nicotiana sylvestris] &gt;XP_016485365.1 PREDICTED: cytochrome b5-like [Nicotiana tabacum]	XM_009796943.1/0.0/PREDICTED: Nicotiana sylvestris cytochrome b5 (LOC104241966), mRNA	sp|Q42342|CYB5E_ARATH/1.69e-18/Cytochrome b5 isoform E OS=Arabidopsis thaliana GN=CYTB5-E PE=1 SV=2	bdi:100827784/3.94e-07/nitrate reductase [NAD(P)H]; K10534 nitrate reductase (NAD(P)H) [EC:1.7.1.1 1.7.1.2 1.7.1.3]	At5g53560/3.95e-18/[C] KOG0537 Cytochrome b5	PF00173/8.5E-14/Cytochrome b5-like Heme/Steroid binding domain	cellular_component:GO:0016021//integral component of membrane;molecular_function:GO:0046872//metal ion binding;GO:0020037//heme binding;
CL4211.Contig1_All	1677	1305.57	8.6562	7.23673	7.89e-67	Up	4.01e-71	XP_019226780.1/0/PREDICTED: dihydroflavonol 4-reductase [Nicotiana attenuata] &gt;OIT31825.1 dihydroflavonol-4-reductase [Nicotiana attenuata]	XM_009761654.1/0.0/PREDICTED: Nicotiana sylvestris dihydroflavonol-4-reductase (LOC104212411), mRNA	sp|P51107|DFRA_SOLLC/0.0/Dihydroflavonol 4-reductase OS=Solanum lycopersicum PE=2 SV=1	nta:107797232/0.0/Dfr2, NtDFR; dihydroflavonol-4-reductase; K13082 bifunctional dihydroflavonol 4-reductase/flavanone 4-reductase [EC:1.1.1.219 1.1.1.234]	At5g42800/1.54e-128/[V] KOG1502 Flavonol reductase/cinnamoyl-CoA reductase	PF01370/1.0E-6/NAD dependent epimerase/dehydratase family	molecular_function:GO:0003824//catalytic activity;GO:0050662//coenzyme binding;
Unigene39134_All	1279	1849.43	9.13397	7.66162	1.07e-77	Up	3.9e-82	NP_001311547.1/4.47911e-129/transcription factor MYB113-like [Capsicum annuum] &gt;CAE75745.1 R2R3 MYB transcription factor [Capsicum annuum]	HF675000.1/0.0/Nicotiana benthamiana gfp gene for green fluorescent protein and pat gene for phosphinothricin acetyltransferase	sp|Q9FNV9|MY113_ARATH/4.63e-62/Transcription factor MYB113 OS=Arabidopsis thaliana GN=MYB113 PE=1 SV=1	nto:104117270/2.75e-126/transcription factor MYB90-like; K09422 transcription factor MYB, plant	At1g66370/1.08e-61/[K] KOG0048 Transcription factor, Myb superfamily	PF00249/1.6E-14/Myb-like DNA-binding domain	molecular_function:GO:0003677//DNA binding;
CL1946.Contig2_All	2323	2439.43	11.0863	7.78162	1.31e-78	Up	3.81e-83	XP_009614057.1/0/PREDICTED: protein DETOXIFICATION 35-like [Nicotiana tomentosiformis] &gt;XP_016454850.1 PREDICTED: protein DETOXIFICATION 35-like [Nicotiana tabacum]	XM_016599364.1/0.0/PREDICTED: Nicotiana tabacum protein DETOXIFICATION 35-like (LOC107779026), mRNA	sp|F4JTB3|DTX35_ARATH/0.0/Protein DETOXIFICATION 35 OS=Arabidopsis thaliana GN=DTX35 PE=1 SV=1	nto:104107061/0.0/protein DETOXIFICATION 35-like; K03327 multidrug resistance protein, MATE family	At4g25640/0.0/[R] KOG1347 Uncharacterized membrane protein, predicted efflux pump	PF01554/3.3E-22/MatE	cellular_component:GO:0016021//integral component of membrane;molecular_function:GO:0015238//drug transmembrane transporter activity;GO:0015297//antiporter activity;
Unigene6071_All	2607	4678.86	10.7881	8.76058	2.33e-110	Up	5.06e-115	XP_009631630.1/1.25012e-160/PREDICTED: glutathione S-transferase F11 [Nicotiana tomentosiformis] &gt;XP_016434511.1 PREDICTED: glutathione S-transferase F11-like [Nicotiana tabacum] &gt;ANO39923.1 glutathione S-transferase [Nicotiana tabacum]	XM_009633335.2/0.0/PREDICTED: Nicotiana tomentosiformis glutathione S-transferase F11 (LOC104121360), mRNA	sp|Q96324|GSTFB_ARATH/2.59e-80/Glutathione S-transferase F11 OS=Arabidopsis thaliana GN=GSTF11 PE=2 SV=1	nto:104121360/1.85e-161/glutathione S-transferase F11; K00799 glutathione S-transferase [EC:2.5.1.18]	At3g03190/6.07e-80/[O] KOG0867 Glutathione S-transferase	PF02798/4.9E-16/Glutathione S-transferase, N-terminal domain	molecular_function:GO:0016740//transferase activity;
CL4211.Contig2_All	1580	7273.08	14.1818	9.00238	7.01e-114	Up	1.02e-118	NP_001289451.1/0/dihydroflavonol-4-reductase [Nicotiana tomentosiformis] &gt;ACS12833.1 dihydroflavonol 4-reductase [Nicotiana tomentosiformis]	XM_009761654.1/0.0/PREDICTED: Nicotiana sylvestris dihydroflavonol-4-reductase (LOC104212411), mRNA	sp|P14720|DFRA_PETHY/0.0/Dihydroflavonol 4-reductase OS=Petunia hybrida GN=DFRA PE=2 SV=2	nto:104112288/0.0/dihydroflavonol-4-reductase; K13082 bifunctional dihydroflavonol 4-reductase/flavanone 4-reductase [EC:1.1.1.219 1.1.1.234]	At5g42800/4.70e-166/[V] KOG1502 Flavonol reductase/cinnamoyl-CoA reductase	PF01370/8.0E-28/NAD dependent epimerase/dehydratase family	molecular_function:GO:0003824//catalytic activity;GO:0050662//coenzyme binding;
CL13975.Contig3_All	1766	23196.8	37.8929	9.25778	3.19e-151	Up	2.32e-156	NP_001312183.1/0/leucoanthocyanidin dioxygenase-like [Nicotiana tabacum] &gt;XP_009776119.1 PREDICTED: leucoanthocyanidin dioxygenase [Nicotiana sylvestris] &gt;BAM37962.1 anthocyanidin synthase [Nicotiana tabacum]	XM_009777817.1/0.0/PREDICTED: Nicotiana sylvestris leucoanthocyanidin dioxygenase (LOC104225943), mRNA	sp|P51092|LDOX_PETHY/0.0/Leucoanthocyanidin dioxygenase OS=Petunia hybrida GN=ANT17 PE=2 SV=1	nsy:104225943/0.0/leucoanthocyanidin dioxygenase; K05277 leucoanthocyanidin dioxygenase [EC:1.14.11.19]	At4g22880/0.0/[QR] KOG0143 Iron/ascorbate family oxidoreductases	PF03171/9.5E-24/2OG-Fe(II) oxygenase superfamily	molecular_function:GO:0046872//metal ion binding;GO:0051213//dioxygenase activity;GO:0016491//oxidoreductase activity;
